# Supplementary material for: Quantitative Proteomic and Transcriptomic Study on Autotetraploid Paulownia and Its Diploid Parent Reveal Key Metabolic Processes Associated with Paulownia Autotetraploidization
Source: Front Plant Sci. 2016 Jun 24;7:892. doi: 10.3389/fpls.2016.00892 (PMC4919355; doi:10.3389/fpls.2016.00892)
Supplement: Table S1 — KEGG pathway analysis of all identified proteins for “Yuza 1.” [file Table1.XLSX]

## Sheet: Sheet1
Table S1 KEGG ananlysis of the identified proteins.
Number	Pathway	Proteins with pathway annotation (2049)	Pathway ID
1	Metabolic pathways	758 (36.99%)	ko01100
2	Biosynthesis of secondary metabolites	455 (22.21%)	ko01110
3	Ribosome	116 (5.66%)	ko03010
4	Glycolysis / Gluconeogenesis	78 (3.81%)	ko00010
5	Plant-pathogen interaction	74 (3.61%)	ko04626
6	Protein processing in endoplasmic reticulum	68 (3.32%)	ko04141
7	Spliceosome	64 (3.12%)	ko03040
8	Starch and sucrose metabolism	63 (3.07%)	ko00500
9	Carbon fixation in photosynthetic organisms	62 (3.03%)	ko00710
10	RNA transport	61 (2.98%)	ko03013
11	Pyruvate metabolism	60 (2.93%)	ko00620
12	Oxidative phosphorylation	59 (2.88%)	ko00190
13	Photosynthesis	58 (2.83%)	ko00195
14	Amino sugar and nucleotide sugar metabolism	56 (2.73%)	ko00520
15	Plant hormone signal transduction	55 (2.68%)	ko04075
16	Phenylpropanoid biosynthesis	52 (2.54%)	ko00940
17	Proteasome	46 (2.24%)	ko03050
18	Citrate cycle (TCA cycle)	44 (2.15%)	ko00020
19	Purine metabolism	43 (2.1%)	ko00230
20	Other glycan degradation	43 (2.1%)	ko00511
21	Glyoxylate and dicarboxylate metabolism	42 (2.05%)	ko00630
22	Glutathione metabolism	41 (2%)	ko00480
23	Fructose and mannose metabolism	38 (1.85%)	ko00051
24	Galactose metabolism	37 (1.81%)	ko00052
25	Glycine, serine and threonine metabolism	37 (1.81%)	ko00260
26	RNA degradation	37 (1.81%)	ko03018
27	mRNA surveillance pathway	36 (1.76%)	ko03015
28	Pentose phosphate pathway	35 (1.71%)	ko00030
29	Carotenoid biosynthesis	35 (1.71%)	ko00906
30	Arginine and proline metabolism	33 (1.61%)	ko00330
31	Phagosome	32 (1.56%)	ko04145
32	Ascorbate and aldarate metabolism	30 (1.46%)	ko00053
33	Alanine, aspartate and glutamate metabolism	30 (1.46%)	ko00250
34	Peroxisome	29 (1.42%)	ko04146
35	Nitrogen metabolism	29 (1.42%)	ko00910
36	Pyrimidine metabolism	29 (1.42%)	ko00240
37	Endocytosis	28 (1.37%)	ko04144
38	Porphyrin and chlorophyll metabolism	28 (1.37%)	ko00860
39	Phenylalanine metabolism	27 (1.32%)	ko00360
40	Aminoacyl-tRNA biosynthesis	26 (1.27%)	ko00970
41	Pentose and glucuronate interconversions	26 (1.27%)	ko00040
42	Flavonoid biosynthesis	25 (1.22%)	ko00941
43	Cyanoamino acid metabolism	25 (1.22%)	ko00460
44	Ubiquitin mediated proteolysis	25 (1.22%)	ko04120
45	Cysteine and methionine metabolism	23 (1.12%)	ko00270
46	Tyrosine metabolism	23 (1.12%)	ko00350
47	Phenylalanine, tyrosine and tryptophan biosynthesis	22 (1.07%)	ko00400
48	Propanoate metabolism	22 (1.07%)	ko00640
49	Fatty acid biosynthesis	20 (0.98%)	ko00061
50	Terpenoid backbone biosynthesis	20 (0.98%)	ko00900
51	Valine, leucine and isoleucine degradation	18 (0.88%)	ko00280
52	Photosynthesis - antenna proteins	16 (0.78%)	ko00196
53	Butanoate metabolism	16 (0.78%)	ko00650
54	Ribosome biogenesis in eukaryotes	16 (0.78%)	ko03008
55	Nucleotide excision repair	16 (0.78%)	ko03420
56	Valine, leucine and isoleucine biosynthesis	16 (0.78%)	ko00290
57	Inositol phosphate metabolism	14 (0.68%)	ko00562
58	Fatty acid metabolism	14 (0.68%)	ko00071
59	Glycerolipid metabolism	13 (0.63%)	ko00561
60	Riboflavin metabolism	13 (0.63%)	ko00740
61	beta-Alanine metabolism	13 (0.63%)	ko00410
62	Protein export	12 (0.59%)	ko03060
63	Isoquinoline alkaloid biosynthesis	12 (0.59%)	ko00950
64	alpha-Linolenic acid metabolism	11 (0.54%)	ko00592
65	Glycosaminoglycan degradation	11 (0.54%)	ko00531
66	Phosphatidylinositol signaling system	11 (0.54%)	ko04070
67	One carbon pool by folate	11 (0.54%)	ko00670
68	SNARE interactions in vesicular transport	11 (0.54%)	ko04130
69	DNA replication	10 (0.49%)	ko03030
70	Stilbenoid, diarylheptanoid and gingerol biosynthesis	10 (0.49%)	ko00945
71	Vitamin B6 metabolism	10 (0.49%)	ko00750
72	Tropane, piperidine and pyridine alkaloid biosynthesis	9 (0.44%)	ko00960
73	Pantothenate and CoA biosynthesis	9 (0.44%)	ko00770
74	Arachidonic acid metabolism	9 (0.44%)	ko00590
75	Biosynthesis of unsaturated fatty acids	9 (0.44%)	ko01040
76	Sphingolipid metabolism	9 (0.44%)	ko00600
77	Tryptophan metabolism	9 (0.44%)	ko00380
78	Glycerophospholipid metabolism	9 (0.44%)	ko00564
79	Homologous recombination	8 (0.39%)	ko03440
80	Zeatin biosynthesis	8 (0.39%)	ko00908
81	Mismatch repair	8 (0.39%)	ko03430
82	Selenocompound metabolism	8 (0.39%)	ko00450
83	Histidine metabolism	8 (0.39%)	ko00340
84	RNA polymerase	8 (0.39%)	ko03020
85	Glycosphingolipid biosynthesis - globo series	8 (0.39%)	ko00603
86	Isoflavonoid biosynthesis	7 (0.34%)	ko00943
87	Glycosphingolipid biosynthesis - ganglio series	7 (0.34%)	ko00604
88	Lysine biosynthesis	7 (0.34%)	ko00300
89	Sulfur metabolism	7 (0.34%)	ko00920
90	Lysine degradation	6 (0.29%)	ko00310
91	Limonene and pinene degradation	6 (0.29%)	ko00903
92	N-Glycan biosynthesis	5 (0.24%)	ko00510
93	Ubiquinone and other terpenoid-quinone biosynthesis	5 (0.24%)	ko00130
94	Cutin, suberine and wax biosynthesis	5 (0.24%)	ko00073
95	ABC transporters	4 (0.2%)	ko02010
96	Basal transcription factors	4 (0.2%)	ko03022
97	Flavone and flavonol biosynthesis	4 (0.2%)	ko00944
98	Steroid biosynthesis	4 (0.2%)	ko00100
99	C5-Branched dibasic acid metabolism	4 (0.2%)	ko00660
100	Base excision repair	4 (0.2%)	ko03410
101	Natural killer cell mediated cytotoxicity	3 (0.15%)	ko04650
102	Taurine and hypotaurine metabolism	3 (0.15%)	ko00430
103	Ether lipid metabolism	3 (0.15%)	ko00565
104	Monoterpenoid biosynthesis	3 (0.15%)	ko00902
105	Indole alkaloid biosynthesis	3 (0.15%)	ko00901
106	Brassinosteroid biosynthesis	3 (0.15%)	ko00905
107	Synthesis and degradation of ketone bodies	3 (0.15%)	ko00072
108	Nicotinate and nicotinamide metabolism	3 (0.15%)	ko00760
109	Sulfur relay system	3 (0.15%)	ko04122
110	Diterpenoid biosynthesis	3 (0.15%)	ko00904
111	Linoleic acid metabolism	2 (0.1%)	ko00591
112	Circadian rhythm - mammal	2 (0.1%)	ko04710
113	Benzoxazinoid biosynthesis	2 (0.1%)	ko00402
114	Fatty acid elongation	2 (0.1%)	ko00062
115	Thiamine metabolism	2 (0.1%)	ko00730
116	Regulation of autophagy	2 (0.1%)	ko04140
117	Glycosylphosphatidylinositol(GPI)-anchor biosynthesis	1 (0.05%)	ko00563
118	Sesquiterpenoid and triterpenoid biosynthesis	1 (0.05%)	ko00909
119	Lipoic acid metabolism	1 (0.05%)	ko00785
120	Glucosinolate biosynthesis	1 (0.05%)	ko00966
121	Other types of O-glycan biosynthesis	1 (0.05%)	ko00514
122	Circadian rhythm - plant	1 (0.05%)	ko04712
