# Supplementary material for: Quantitative Proteomic and Transcriptomic Study on Autotetraploid Paulownia and Its Diploid Parent Reveal Key Metabolic Processes Associated with Paulownia Autotetraploidization
Source: Front Plant Sci. 2016 Jun 24;7:892. doi: 10.3389/fpls.2016.00892 (PMC4919355; doi:10.3389/fpls.2016.00892)
Supplement: Table S3 — Gene Ontology analysis of differentially abundant proteins in the comparison of Y4 vs. Y2 321 proteins (69.33% of total) were categorized into 41 function groups. [file Table3.XLSX]

## Sheet: Sheet1
Table S3 Gene Ontology analysis of differentially abundant proteins in the comparison of Y4 vs. Y2 321 proteins (69.33% of total) were categorized into 41 function groups.
Gene Ontology term	Cluster frequency	Protein frequency of use	P-value
biological process
response to blue light	20 out of 378 genes, 5.3%	44 out of 2281 genes, 1.9%	5.55069e-06
photosynthesis, light reaction	47 out of 378 genes, 12.4%	154 out of 2281 genes, 6.8%	6.0595e-06
photosynthesis	57 out of 378 genes, 15.1%	203 out of 2281 genes, 8.9%	1.05395e-05
chlorophyll biosynthetic process	25 out of 378 genes, 6.6%	64 out of 2281 genes, 2.8%	1.05777e-05
response to far red light	18 out of 378 genes, 4.8%	39 out of 2281 genes, 1.7%	1.27815e-05
oxidation-reduction process	115 out of 378 genes, 30.4%	503 out of 2281 genes, 22.1%	1.96519e-05
porphyrin-containing compound biosynthetic process	26 out of 378 genes, 6.9%	70 out of 2281 genes, 3.1%	2.04084e-05
chlorophyll metabolic process	27 out of 378 genes, 7.1%	74 out of 2281 genes, 3.2%	2.05802e-05
electron transport chain	27 out of 378 genes, 7.1%	74 out of 2281 genes, 3.2%	2.05802e-05
ribonucleoprotein complex biogenesis	36 out of 378 genes, 9.5%	112 out of 2281 genes, 4.9%	2.32906e-05
ribosome biogenesis	36 out of 378 genes, 9.5%	112 out of 2281 genes, 4.9%	2.32906e-05
rRNA processing	32 out of 378 genes, 8.5%	95 out of 2281 genes, 4.2%	2.35154e-05
reactive oxygen species metabolic process	19 out of 378 genes, 5.0%	44 out of 2281 genes, 1.9%	2.38493e-05
tetrapyrrole biosynthetic process	26 out of 378 genes, 6.9%	71 out of 2281 genes, 3.1%	2.73405e-05
rRNA metabolic process	32 out of 378 genes, 8.5%	96 out of 2281 genes, 4.2%	2.99476e-05
porphyrin-containing compound metabolic process	28 out of 378 genes, 7.4%	81 out of 2281 genes, 3.6%	4.56947e-05
tetrapyrrole metabolic process	28 out of 378 genes, 7.4%	81 out of 2281 genes, 3.6%	4.56947e-05
gene expression	81 out of 378 genes, 21.4%	333 out of 2281 genes, 14.6%	5.21605e-05
response to red light	18 out of 378 genes, 4.8%	43 out of 2281 genes, 1.9%	6.50698e-05
ncRNA processing	32 out of 378 genes, 8.5%	101 out of 2281 genes, 4.4%	9.30986e-05
pigment biosynthetic process	31 out of 378 genes, 8.2%	98 out of 2281 genes, 4.3%	0.00012441
cellular response to hydrogen peroxide	12 out of 378 genes, 3.2%	24 out of 2281 genes, 1.1%	0.000145822
defense response to bacterium	31 out of 378 genes, 8.2%	99 out of 2281 genes, 4.3%	0.000153771
pigment metabolic process	32 out of 378 genes, 8.5%	104 out of 2281 genes, 4.6%	0.000173937
photosynthetic electron transport chain	18 out of 378 genes, 4.8%	46 out of 2281 genes, 2.0%	0.000185244
photosynthesis, light harvesting	12 out of 378 genes, 3.2%	25 out of 2281 genes, 1.1%	0.000239066
NADP metabolic process	34 out of 378 genes, 9.0%	115 out of 2281 genes, 5.0%	0.000258265
cellular response to reactive oxygen species	13 out of 378 genes, 3.4%	29 out of 2281 genes, 1.3%	0.000307898
pyridine nucleotide metabolic process	34 out of 378 genes, 9.0%	116 out of 2281 genes, 5.1%	0.000310157
nicotinamide nucleotide metabolic process	34 out of 378 genes, 9.0%	116 out of 2281 genes, 5.1%	0.000310157
pyridine-containing compound metabolic process	35 out of 378 genes, 9.3%	122 out of 2281 genes, 5.3%	0.000398853
pentose-phosphate shunt	33 out of 378 genes, 8.7%	113 out of 2281 genes, 5.0%	0.000410588
photosynthetic electron transport in photosystem II	6 out of 378 genes, 1.6%	8 out of 2281 genes, 0.4%	0.000414906
translation	44 out of 378 genes, 11.6%	165 out of 2281 genes, 7.2%	0.000436892
hydrogen peroxide catabolic process	11 out of 378 genes, 2.9%	23 out of 2281 genes, 1.0%	0.000456432
cellular response to oxidative stress	13 out of 378 genes, 3.4%	30 out of 2281 genes, 1.3%	0.000463015
NADPH regeneration	33 out of 378 genes, 8.7%	114 out of 2281 genes, 5.0%	0.000490565
generation of precursor metabolites and energy	70 out of 378 genes, 18.5%	297 out of 2281 genes, 13.0%	0.000531822
systemic acquired resistance, salicylic acid mediated signaling pathway	11 out of 378 genes, 2.9%	24 out of 2281 genes, 1.1%	0.000719256
protein-chromophore linkage	4 out of 378 genes, 1.1%	4 out of 2281 genes, 0.2%	0.000744208
cofactor biosynthetic process	31 out of 378 genes, 8.2%	108 out of 2281 genes, 4.7%	0.000854212
hydrogen peroxide metabolic process	12 out of 378 genes, 3.2%	28 out of 2281 genes, 1.2%	0.000867397
oxidoreduction coenzyme metabolic process	37 out of 378 genes, 9.8%	137 out of 2281 genes, 6.0%	0.00098515
defense response	45 out of 378 genes, 11.9%	176 out of 2281 genes, 7.7%	0.00101723
response to bacterium	33 out of 378 genes, 8.7%	120 out of 2281 genes, 5.3%	0.00132824
regulation of cell death	14 out of 378 genes, 3.7%	37 out of 2281 genes, 1.6%	0.00143447
regulation of programmed cell death	14 out of 378 genes, 3.7%	37 out of 2281 genes, 1.6%	0.00143447
salicylic acid mediated signaling pathway	11 out of 378 genes, 2.9%	26 out of 2281 genes, 1.1%	0.00162308
cellular response to salicylic acid stimulus	11 out of 378 genes, 2.9%	26 out of 2281 genes, 1.1%	0.00162308
photosynthetic electron transport in photosystem I	14 out of 378 genes, 3.7%	39 out of 2281 genes, 1.7%	0.00257364
regulation of proton transport	9 out of 378 genes, 2.4%	20 out of 2281 genes, 0.9%	0.0026052
regulation of hydrogen peroxide metabolic process	9 out of 378 genes, 2.4%	20 out of 2281 genes, 0.9%	0.0026052
regulation of reactive oxygen species metabolic process	9 out of 378 genes, 2.4%	20 out of 2281 genes, 0.9%	0.0026052
response to salicylic acid stimulus	11 out of 378 genes, 2.9%	28 out of 2281 genes, 1.2%	0.00329192
response to inorganic substance	82 out of 378 genes, 21.7%	381 out of 2281 genes, 16.7%	0.00339484
response to light stimulus	46 out of 378 genes, 12.2%	193 out of 2281 genes, 8.5%	0.0042152
negative regulation of defense response	10 out of 378 genes, 2.6%	25 out of 2281 genes, 1.1%	0.00432438
fructose metabolic process	3 out of 378 genes, 0.8%	3 out of 2281 genes, 0.1%	0.00452081
response to oxidative stress	33 out of 378 genes, 8.7%	130 out of 2281 genes, 5.7%	0.00547343
ncRNA metabolic process	34 out of 378 genes, 9.0%	135 out of 2281 genes, 5.9%	0.00552169
regulation of plant-type hypersensitive response	12 out of 378 genes, 3.2%	34 out of 2281 genes, 1.5%	0.00604606
cellular ion homeostasis	11 out of 378 genes, 2.9%	30 out of 2281 genes, 1.3%	0.00611681
cellular cation homeostasis	11 out of 378 genes, 2.9%	30 out of 2281 genes, 1.3%	0.00611681
response to radiation	46 out of 378 genes, 12.2%	197 out of 2281 genes, 8.6%	0.00639617
cofactor metabolic process	50 out of 378 genes, 13.2%	218 out of 2281 genes, 9.6%	0.00656126
defense response, incompatible interaction	19 out of 378 genes, 5.0%	65 out of 2281 genes, 2.8%	0.00692479
response to cold	33 out of 378 genes, 8.7%	132 out of 2281 genes, 5.8%	0.00703287
response to metal ion	64 out of 378 genes, 16.9%	293 out of 2281 genes, 12.8%	0.00712218
regulation of multi-organism process	8 out of 378 genes, 2.1%	19 out of 2281 genes, 0.8%	0.00736857
regulation of immune system process	13 out of 378 genes, 3.4%	39 out of 2281 genes, 1.7%	0.00749813
regulation of innate immune response	13 out of 378 genes, 3.4%	39 out of 2281 genes, 1.7%	0.00749813
regulation of immune response	13 out of 378 genes, 3.4%	39 out of 2281 genes, 1.7%	0.00749813
response to biotic stimulus	47 out of 378 genes, 12.4%	204 out of 2281 genes, 8.9%	0.00766263
serine family amino acid biosynthetic process	24 out of 378 genes, 6.3%	89 out of 2281 genes, 3.9%	0.00780498
regulation of ion transport	12 out of 378 genes, 3.2%	35 out of 2281 genes, 1.5%	0.0078591
regulation of cellular response to stress	12 out of 378 genes, 3.2%	35 out of 2281 genes, 1.5%	0.0078591
cellular aldehyde metabolic process	35 out of 378 genes, 9.3%	143 out of 2281 genes, 6.3%	0.00794452
macromolecule biosynthetic process	81 out of 378 genes, 21.4%	388 out of 2281 genes, 17.0%	0.00864037
response to cadmium ion	60 out of 378 genes, 15.9%	274 out of 2281 genes, 12.0%	0.00869517
regulation of localization	14 out of 378 genes, 3.7%	44 out of 2281 genes, 1.9%	0.00884557
regulation of response to biotic stimulus	7 out of 378 genes, 1.9%	16 out of 2281 genes, 0.7%	0.0095072
detection of biotic stimulus	7 out of 378 genes, 1.9%	16 out of 2281 genes, 0.7%	0.0095072
isoprenoid metabolic process	38 out of 378 genes, 10.1%	160 out of 2281 genes, 7.0%	0.0097217
isoprenoid biosynthetic process	38 out of 378 genes, 10.1%	160 out of 2281 genes, 7.0%	0.0097217
regulation of transport	12 out of 378 genes, 3.2%	36 out of 2281 genes, 1.6%	0.0100723
coenzyme metabolic process	42 out of 378 genes, 11.1%	181 out of 2281 genes, 7.9%	0.0101911
negative regulation of response to stimulus	10 out of 378 genes, 2.6%	28 out of 2281 genes, 1.2%	0.0108854
jasmonic acid mediated signaling pathway	9 out of 378 genes, 2.4%	24 out of 2281 genes, 1.1%	0.0109305
cellular response to jasmonic acid stimulus	9 out of 378 genes, 2.4%	24 out of 2281 genes, 1.1%	0.0109305
regulation of defense response	14 out of 378 genes, 3.7%	45 out of 2281 genes, 2.0%	0.010956
plastid membrane organization	25 out of 378 genes, 6.6%	97 out of 2281 genes, 4.3%	0.0122558
thylakoid membrane organization	25 out of 378 genes, 6.6%	97 out of 2281 genes, 4.3%	0.0122558
cellular response to oxygen-containing compound	25 out of 378 genes, 6.6%	97 out of 2281 genes, 4.3%	0.0122558
serine family amino acid metabolic process	27 out of 378 genes, 7.1%	107 out of 2281 genes, 4.7%	0.0125763
regulation of response to stress	14 out of 378 genes, 3.7%	46 out of 2281 genes, 2.0%	0.0134406
cellular chemical homeostasis	11 out of 378 genes, 2.9%	33 out of 2281 genes, 1.4%	0.0135552
response to other organism	45 out of 378 genes, 11.9%	200 out of 2281 genes, 8.8%	0.0140088
response to chitin	8 out of 378 genes, 2.1%	21 out of 2281 genes, 0.9%	0.0146302
MAPK cascade	9 out of 378 genes, 2.4%	25 out of 2281 genes, 1.1%	0.0146465
intracellular protein kinase cascade	9 out of 378 genes, 2.4%	25 out of 2281 genes, 1.1%	0.0146465
salicylic acid biosynthetic process	9 out of 378 genes, 2.4%	25 out of 2281 genes, 1.1%	0.0146465
cysteine metabolic process	21 out of 378 genes, 5.6%	79 out of 2281 genes, 3.5%	0.0147488
cysteine biosynthetic process	21 out of 378 genes, 5.6%	79 out of 2281 genes, 3.5%	0.0147488
protein autophosphorylation	5 out of 378 genes, 1.3%	10 out of 2281 genes, 0.4%	0.014883
macromolecule metabolic process	175 out of 378 genes, 46.3%	939 out of 2281 genes, 41.2%	0.0155913
shoot system development	25 out of 378 genes, 6.6%	100 out of 2281 genes, 4.4%	0.0180362
response to abiotic stimulus	100 out of 378 genes, 26.5%	506 out of 2281 genes, 22.2%	0.0181194
salicylic acid metabolic process	9 out of 378 genes, 2.4%	26 out of 2281 genes, 1.1%	0.0192173
RNA methylation	8 out of 378 genes, 2.1%	22 out of 2281 genes, 1.0%	0.0197558
plastid organization	37 out of 378 genes, 9.8%	162 out of 2281 genes, 7.1%	0.019944
divalent metal ion transport	13 out of 378 genes, 3.4%	44 out of 2281 genes, 1.9%	0.0217798
divalent inorganic cation transport	13 out of 378 genes, 3.4%	44 out of 2281 genes, 1.9%	0.0217798
cellular macromolecule biosynthetic process	74 out of 378 genes, 19.6%	364 out of 2281 genes, 16.0%	0.0230691
superoxide metabolic process	5 out of 378 genes, 1.3%	11 out of 2281 genes, 0.5%	0.0236421
multi-organism process	49 out of 378 genes, 13.0%	228 out of 2281 genes, 10.0%	0.0245573
shoot system morphogenesis	19 out of 378 genes, 5.0%	73 out of 2281 genes, 3.2%	0.024723
unsaturated fatty acid biosynthetic process	9 out of 378 genes, 2.4%	27 out of 2281 genes, 1.2%	0.0247392
unsaturated fatty acid metabolic process	9 out of 378 genes, 2.4%	27 out of 2281 genes, 1.2%	0.0247392
carbohydrate catabolic process	51 out of 378 genes, 13.5%	239 out of 2281 genes, 10.5%	0.0249745
response to hydrogen peroxide	15 out of 378 genes, 4.0%	54 out of 2281 genes, 2.4%	0.0249949
response to organic nitrogen	8 out of 378 genes, 2.1%	23 out of 2281 genes, 1.0%	0.026042
response to jasmonic acid stimulus	11 out of 378 genes, 2.9%	36 out of 2281 genes, 1.6%	0.0263891
defense response to fungus	11 out of 378 genes, 2.9%	36 out of 2281 genes, 1.6%	0.0263891
cation homeostasis	11 out of 378 genes, 2.9%	36 out of 2281 genes, 1.6%	0.0263891
inflammatory response	2 out of 378 genes, 0.5%	2 out of 2281 genes, 0.1%	0.0274014
fructose 1,6-bisphosphate metabolic process	2 out of 378 genes, 0.5%	2 out of 2281 genes, 0.1%	0.0274014
root system development	19 out of 378 genes, 5.0%	74 out of 2281 genes, 3.2%	0.0283408
root development	19 out of 378 genes, 5.0%	74 out of 2281 genes, 3.2%	0.0283408
lateral root development	4 out of 378 genes, 1.1%	8 out of 2281 genes, 0.4%	0.0298172
isopentenyl diphosphate biosynthetic process	27 out of 378 genes, 7.1%	115 out of 2281 genes, 5.0%	0.0315499
isopentenyl diphosphate biosynthetic process, mevalonate-independent pathway	27 out of 378 genes, 7.1%	115 out of 2281 genes, 5.0%	0.0315499
glyceraldehyde-3-phosphate metabolic process	27 out of 378 genes, 7.1%	115 out of 2281 genes, 5.0%	0.0315499
isopentenyl diphosphate metabolic process	27 out of 378 genes, 7.1%	115 out of 2281 genes, 5.0%	0.0315499
response to reactive oxygen species	19 out of 378 genes, 5.0%	75 out of 2281 genes, 3.3%	0.0323438
innate immune response	20 out of 378 genes, 5.3%	80 out of 2281 genes, 3.5%	0.0326138
metabolic process	328 out of 378 genes, 86.8%	1905 out of 2281 genes, 83.5%	0.0343492
cellular macromolecule metabolic process	151 out of 378 genes, 39.9%	815 out of 2281 genes, 35.7%	0.0354019
benzene-containing compound metabolic process	10 out of 378 genes, 2.6%	33 out of 2281 genes, 1.4%	0.0354937
regulation of protein dephosphorylation	13 out of 378 genes, 3.4%	47 out of 2281 genes, 2.1%	0.0368738
positive regulation of catalytic activity	13 out of 378 genes, 3.4%	47 out of 2281 genes, 2.1%	0.0368738
positive regulation of molecular function	13 out of 378 genes, 3.4%	47 out of 2281 genes, 2.1%	0.0368738
cellular membrane organization	29 out of 378 genes, 7.7%	127 out of 2281 genes, 5.6%	0.0373207
membrane organization	29 out of 378 genes, 7.7%	127 out of 2281 genes, 5.6%	0.0373207
cellular metabolic process	267 out of 378 genes, 70.6%	1519 out of 2281 genes, 66.6%	0.0380008
pyruvate metabolic process	27 out of 378 genes, 7.1%	117 out of 2281 genes, 5.1%	0.038657
ion homeostasis	11 out of 378 genes, 2.9%	38 out of 2281 genes, 1.7%	0.0387831
regulation of response to stimulus	16 out of 378 genes, 4.2%	62 out of 2281 genes, 2.7%	0.040515
systemic acquired resistance	12 out of 378 genes, 3.2%	43 out of 2281 genes, 1.9%	0.0413256
chemical homeostasis	12 out of 378 genes, 3.2%	43 out of 2281 genes, 1.9%	0.0413256
response to red or far red light	18 out of 378 genes, 4.8%	72 out of 2281 genes, 3.2%	0.0414409
detection of stimulus	7 out of 378 genes, 1.9%	21 out of 2281 genes, 0.9%	0.0458535
immune response	20 out of 378 genes, 5.3%	83 out of 2281 genes, 3.6%	0.0466813
photosystem II assembly	19 out of 378 genes, 5.0%	78 out of 2281 genes, 3.4%	0.0468768
sulfur amino acid biosynthetic process	24 out of 378 genes, 6.3%	104 out of 2281 genes, 4.6%	0.0495491
regulation of dephosphorylation	13 out of 378 genes, 3.4%	49 out of 2281 genes, 2.1%	0.0503716
protein targeting to membrane	11 out of 378 genes, 2.9%	40 out of 2281 genes, 1.8%	0.054747
glucose metabolic process	50 out of 378 genes, 13.2%	245 out of 2281 genes, 10.7%	0.0552797
monosaccharide metabolic process	55 out of 378 genes, 14.6%	273 out of 2281 genes, 12.0%	0.056411
cellular response to organic cyclic compound	13 out of 378 genes, 3.4%	50 out of 2281 genes, 2.2%	0.0582555
valine metabolic process	3 out of 378 genes, 0.8%	6 out of 2281 genes, 0.3%	0.0611271
adaxial/abaxial pattern specification	3 out of 378 genes, 0.8%	6 out of 2281 genes, 0.3%	0.0611271
nucleotide phosphorylation	3 out of 378 genes, 0.8%	6 out of 2281 genes, 0.3%	0.0611271
leaf morphogenesis	10 out of 378 genes, 2.6%	36 out of 2281 genes, 1.6%	0.0616182
hexose metabolic process	52 out of 378 genes, 13.8%	259 out of 2281 genes, 11.4%	0.0661816
regulation of protein modification process	13 out of 378 genes, 3.4%	51 out of 2281 genes, 2.2%	0.066932
auxin polar transport	5 out of 378 genes, 1.3%	14 out of 2281 genes, 0.6%	0.0669625
PSII associated light-harvesting complex II catabolic process	5 out of 378 genes, 1.3%	14 out of 2281 genes, 0.6%	0.0669625
response to temperature stimulus	42 out of 378 genes, 11.1%	204 out of 2281 genes, 8.9%	0.0671229
glucose catabolic process	44 out of 378 genes, 11.6%	215 out of 2281 genes, 9.4%	0.0671976
hexose catabolic process	44 out of 378 genes, 11.6%	215 out of 2281 genes, 9.4%	0.0671976
monosaccharide catabolic process	44 out of 378 genes, 11.6%	215 out of 2281 genes, 9.4%	0.0671976
post-embryonic root development	4 out of 378 genes, 1.1%	10 out of 2281 genes, 0.4%	0.0680699
response to chemical stimulus	110 out of 378 genes, 29.1%	591 out of 2281 genes, 25.9%	0.0696737
RNA processing	34 out of 378 genes, 9.0%	161 out of 2281 genes, 7.1%	0.0698727
polysaccharide catabolic process	7 out of 378 genes, 1.9%	23 out of 2281 genes, 1.0%	0.0720283
response to sucrose stimulus	10 out of 378 genes, 2.6%	37 out of 2281 genes, 1.6%	0.0725273
stomatal complex morphogenesis	10 out of 378 genes, 2.6%	37 out of 2281 genes, 1.6%	0.0725273
response to disaccharide stimulus	10 out of 378 genes, 2.6%	37 out of 2281 genes, 1.6%	0.0725273
polysaccharide metabolic process	35 out of 378 genes, 9.3%	167 out of 2281 genes, 7.3%	0.0728906
mitochondrial electron transport, ubiquinol to cytochrome c	2 out of 378 genes, 0.5%	3 out of 2281 genes, 0.1%	0.0731626
pyridoxal phosphate metabolic process	2 out of 378 genes, 0.5%	3 out of 2281 genes, 0.1%	0.0731626
pyridoxal phosphate biosynthetic process	2 out of 378 genes, 0.5%	3 out of 2281 genes, 0.1%	0.0731626
extracellular polysaccharide biosynthetic process	2 out of 378 genes, 0.5%	3 out of 2281 genes, 0.1%	0.0731626
extracellular polysaccharide metabolic process	2 out of 378 genes, 0.5%	3 out of 2281 genes, 0.1%	0.0731626
regulation of lipid catabolic process	2 out of 378 genes, 0.5%	3 out of 2281 genes, 0.1%	0.0731626
single-organism carbohydrate catabolic process	45 out of 378 genes, 11.9%	222 out of 2281 genes, 9.7%	0.073845
regulation of molecular function	20 out of 378 genes, 5.3%	88 out of 2281 genes, 3.9%	0.0790436
stomatal complex development	10 out of 378 genes, 2.6%	38 out of 2281 genes, 1.7%	0.0845787
hormone transport	5 out of 378 genes, 1.3%	15 out of 2281 genes, 0.7%	0.0873148
auxin transport	5 out of 378 genes, 1.3%	15 out of 2281 genes, 0.7%	0.0873148
single-organism metabolic process	191 out of 378 genes, 50.5%	1078 out of 2281 genes, 47.3%	0.0906054
response to stress	114 out of 378 genes, 30.2%	621 out of 2281 genes, 27.2%	0.0909386
sulfur amino acid metabolic process	25 out of 378 genes, 6.6%	116 out of 2281 genes, 5.1%	0.0909682
organonitrogen compound biosynthetic process	69 out of 378 genes, 18.3%	361 out of 2281 genes, 15.8%	0.0917293
immune system process	21 out of 378 genes, 5.6%	95 out of 2281 genes, 4.2%	0.0930678
xylan catabolic process	3 out of 378 genes, 0.8%	7 out of 2281 genes, 0.3%	0.0941354
response to organic cyclic compound	15 out of 378 genes, 4.0%	64 out of 2281 genes, 2.8%	0.0956648
tetraterpenoid metabolic process	13 out of 378 genes, 3.4%	54 out of 2281 genes, 2.4%	0.0978871
tetraterpenoid biosynthetic process	13 out of 378 genes, 3.4%	54 out of 2281 genes, 2.4%	0.0978871
carotenoid metabolic process	13 out of 378 genes, 3.4%	54 out of 2281 genes, 2.4%	0.0978871
carotenoid biosynthetic process	13 out of 378 genes, 3.4%	54 out of 2281 genes, 2.4%	0.0978871
RNA modification	12 out of 378 genes, 3.2%	49 out of 2281 genes, 2.1%	0.0984507
cellular glucan metabolic process	29 out of 378 genes, 7.7%	139 out of 2281 genes, 6.1%	0.101351
glucan metabolic process	29 out of 378 genes, 7.7%	139 out of 2281 genes, 6.1%	0.101351
single-organism developmental process	61 out of 378 genes, 16.1%	318 out of 2281 genes, 13.9%	0.1036
cation transport	22 out of 378 genes, 5.8%	102 out of 2281 genes, 4.5%	0.107526
lipid biosynthetic process	46 out of 378 genes, 12.2%	234 out of 2281 genes, 10.3%	0.107558
regulation of phosphate metabolic process	14 out of 378 genes, 3.7%	60 out of 2281 genes, 2.6%	0.108269
regulation of phosphorus metabolic process	14 out of 378 genes, 3.7%	60 out of 2281 genes, 2.6%	0.108269
RNA metabolic process	49 out of 378 genes, 13.0%	251 out of 2281 genes, 11.0%	0.108399
metal ion transport	15 out of 378 genes, 4.0%	66 out of 2281 genes, 2.9%	0.117886
starch metabolic process	18 out of 378 genes, 4.8%	82 out of 2281 genes, 3.6%	0.120267
nucleoside phosphate metabolic process	49 out of 378 genes, 13.0%	253 out of 2281 genes, 11.1%	0.120284
nucleotide metabolic process	49 out of 378 genes, 13.0%	253 out of 2281 genes, 11.1%	0.120284
chloroplast relocation	14 out of 378 genes, 3.7%	61 out of 2281 genes, 2.7%	0.120377
establishment of organelle localization	14 out of 378 genes, 3.7%	61 out of 2281 genes, 2.7%	0.120377
establishment of plastid localization	14 out of 378 genes, 3.7%	61 out of 2281 genes, 2.7%	0.120377
malate metabolic process	4 out of 378 genes, 1.1%	12 out of 2281 genes, 0.5%	0.122614
response to fungus	13 out of 378 genes, 3.4%	56 out of 2281 genes, 2.5%	0.122691
cellular polysaccharide metabolic process	31 out of 378 genes, 8.2%	153 out of 2281 genes, 6.7%	0.124605
lactate metabolic process	7 out of 378 genes, 1.9%	26 out of 2281 genes, 1.1%	0.124867
methylglyoxal metabolic process	7 out of 378 genes, 1.9%	26 out of 2281 genes, 1.1%	0.124867
methylglyoxal catabolic process to D-lactate	7 out of 378 genes, 1.9%	26 out of 2281 genes, 1.1%	0.124867
aldehyde catabolic process	7 out of 378 genes, 1.9%	26 out of 2281 genes, 1.1%	0.124867
methylglyoxal catabolic process	7 out of 378 genes, 1.9%	26 out of 2281 genes, 1.1%	0.124867
response to UV	8 out of 378 genes, 2.1%	31 out of 2281 genes, 1.4%	0.127268
sulfur compound metabolic process	34 out of 378 genes, 9.0%	170 out of 2281 genes, 7.5%	0.127681
system development	60 out of 378 genes, 15.9%	317 out of 2281 genes, 13.9%	0.12902
D-ribose metabolic process	2 out of 378 genes, 0.5%	4 out of 2281 genes, 0.2%	0.130475
embryo sac central cell differentiation	2 out of 378 genes, 0.5%	4 out of 2281 genes, 0.2%	0.130475
nonphotochemical quenching	2 out of 378 genes, 0.5%	4 out of 2281 genes, 0.2%	0.130475
polar nucleus fusion	2 out of 378 genes, 0.5%	4 out of 2281 genes, 0.2%	0.130475
regulation of fatty acid metabolic process	2 out of 378 genes, 0.5%	4 out of 2281 genes, 0.2%	0.130475
glycine decarboxylation via glycine cleavage system	2 out of 378 genes, 0.5%	4 out of 2281 genes, 0.2%	0.130475
respiratory burst	2 out of 378 genes, 0.5%	4 out of 2281 genes, 0.2%	0.130475
energy quenching	2 out of 378 genes, 0.5%	4 out of 2281 genes, 0.2%	0.130475
anatomical structure development	69 out of 378 genes, 18.3%	369 out of 2281 genes, 16.2%	0.131058
regulation of catalytic activity	18 out of 378 genes, 4.8%	83 out of 2281 genes, 3.6%	0.131251
cellular component biogenesis	58 out of 378 genes, 15.3%	306 out of 2281 genes, 13.4%	0.131565
photoinhibition	3 out of 378 genes, 0.8%	8 out of 2281 genes, 0.4%	0.132726
negative regulation of photosynthesis, light reaction	3 out of 378 genes, 0.8%	8 out of 2281 genes, 0.4%	0.132726
plastid localization	14 out of 378 genes, 3.7%	62 out of 2281 genes, 2.7%	0.133242
protein targeting	27 out of 378 genes, 7.1%	132 out of 2281 genes, 5.8%	0.133258
carbohydrate metabolic process	91 out of 378 genes, 24.1%	497 out of 2281 genes, 21.8%	0.133836
regulation of lipid metabolic process	5 out of 378 genes, 1.3%	17 out of 2281 genes, 0.7%	0.136322
leaf development	13 out of 378 genes, 3.4%	57 out of 2281 genes, 2.5%	0.136329
response to oxygen-containing compound	52 out of 378 genes, 13.8%	273 out of 2281 genes, 12.0%	0.139232
cellular homeostasis	18 out of 378 genes, 4.8%	84 out of 2281 genes, 3.7%	0.142802
pentose metabolic process	6 out of 378 genes, 1.6%	22 out of 2281 genes, 1.0%	0.143023
regulation of cellular protein metabolic process	14 out of 378 genes, 3.7%	63 out of 2281 genes, 2.8%	0.14685
phyllome development	13 out of 378 genes, 3.4%	58 out of 2281 genes, 2.5%	0.150767
L-serine metabolic process	4 out of 378 genes, 1.1%	13 out of 2281 genes, 0.6%	0.155081
galacturonan metabolic process	4 out of 378 genes, 1.1%	13 out of 2281 genes, 0.6%	0.155081
pectin metabolic process	4 out of 378 genes, 1.1%	13 out of 2281 genes, 0.6%	0.155081
response to high light intensity	11 out of 378 genes, 2.9%	48 out of 2281 genes, 2.1%	0.158318
catabolic process	92 out of 378 genes, 24.3%	508 out of 2281 genes, 22.3%	0.160985
nucleobase-containing small molecule metabolic process	50 out of 378 genes, 13.2%	265 out of 2281 genes, 11.6%	0.162965
root morphogenesis	13 out of 378 genes, 3.4%	59 out of 2281 genes, 2.6%	0.165984
cellular response to chemical stimulus	26 out of 378 genes, 6.9%	130 out of 2281 genes, 5.7%	0.16761
translational elongation	6 out of 378 genes, 1.6%	23 out of 2281 genes, 1.0%	0.16808
glycine metabolic process	7 out of 378 genes, 1.9%	28 out of 2281 genes, 1.2%	0.168532
protein metabolic process	112 out of 378 genes, 29.6%	627 out of 2281 genes, 27.5%	0.168881
cellular carbohydrate metabolic process	34 out of 378 genes, 9.0%	175 out of 2281 genes, 7.7%	0.169954
starch biosynthetic process	15 out of 378 genes, 4.0%	70 out of 2281 genes, 3.1%	0.170639
phospholipid biosynthetic process	27 out of 378 genes, 7.1%	136 out of 2281 genes, 6.0%	0.172187
organ development	38 out of 378 genes, 10.1%	198 out of 2281 genes, 8.7%	0.17355
sulfur compound biosynthetic process	30 out of 378 genes, 7.9%	153 out of 2281 genes, 6.7%	0.174523
negative regulation of biological process	21 out of 378 genes, 5.6%	103 out of 2281 genes, 4.5%	0.174903
cell proliferation	3 out of 378 genes, 0.8%	9 out of 2281 genes, 0.4%	0.175692
regulation of photosynthesis, light reaction	3 out of 378 genes, 0.8%	9 out of 2281 genes, 0.4%	0.175692
regulation of generation of precursor metabolites and energy	3 out of 378 genes, 0.8%	9 out of 2281 genes, 0.4%	0.175692
plant-type cell wall cellulose metabolic process	3 out of 378 genes, 0.8%	9 out of 2281 genes, 0.4%	0.175692
response to carbohydrate stimulus	14 out of 378 genes, 3.7%	65 out of 2281 genes, 2.8%	0.176213
organelle localization	14 out of 378 genes, 3.7%	65 out of 2281 genes, 2.8%	0.176213
response to stimulus	172 out of 378 genes, 45.5%	987 out of 2281 genes, 43.3%	0.183408
cellular process	305 out of 378 genes, 80.7%	1799 out of 2281 genes, 78.9%	0.190131
pigmentation	4 out of 378 genes, 1.1%	14 out of 2281 genes, 0.6%	0.190328
pigment accumulation	4 out of 378 genes, 1.1%	14 out of 2281 genes, 0.6%	0.190328
pigment accumulation in response to UV light	4 out of 378 genes, 1.1%	14 out of 2281 genes, 0.6%	0.190328
pigment accumulation in tissues in response to UV light	4 out of 378 genes, 1.1%	14 out of 2281 genes, 0.6%	0.190328
pigment accumulation in tissues	4 out of 378 genes, 1.1%	14 out of 2281 genes, 0.6%	0.190328
anthocyanin accumulation in tissues in response to UV light	4 out of 378 genes, 1.1%	14 out of 2281 genes, 0.6%	0.190328
ion transport	24 out of 378 genes, 6.3%	121 out of 2281 genes, 5.3%	0.191328
peptidyl-proline modification	7 out of 378 genes, 1.9%	29 out of 2281 genes, 1.3%	0.192573
maltose metabolic process	11 out of 378 genes, 2.9%	50 out of 2281 genes, 2.2%	0.193841
mitochondrial membrane organization	2 out of 378 genes, 0.5%	5 out of 2281 genes, 0.2%	0.194272
inner mitochondrial membrane organization	2 out of 378 genes, 0.5%	5 out of 2281 genes, 0.2%	0.194272
defense response to bacterium, incompatible interaction	2 out of 378 genes, 0.5%	5 out of 2281 genes, 0.2%	0.194272
regulation of anion channel activity	2 out of 378 genes, 0.5%	5 out of 2281 genes, 0.2%	0.194272
negative regulation of peptidase activity	2 out of 378 genes, 0.5%	5 out of 2281 genes, 0.2%	0.194272
regulation of transmembrane transporter activity	2 out of 378 genes, 0.5%	5 out of 2281 genes, 0.2%	0.194272
regulation of transporter activity	2 out of 378 genes, 0.5%	5 out of 2281 genes, 0.2%	0.194272
regulation of ion transmembrane transporter activity	2 out of 378 genes, 0.5%	5 out of 2281 genes, 0.2%	0.194272
plastid translation	2 out of 378 genes, 0.5%	5 out of 2281 genes, 0.2%	0.194272
regulation of transmembrane transport	2 out of 378 genes, 0.5%	5 out of 2281 genes, 0.2%	0.194272
regulation of ion transmembrane transport	2 out of 378 genes, 0.5%	5 out of 2281 genes, 0.2%	0.194272
cuticle development	2 out of 378 genes, 0.5%	5 out of 2281 genes, 0.2%	0.194272
protein import into mitochondrial inner membrane	2 out of 378 genes, 0.5%	5 out of 2281 genes, 0.2%	0.194272
negative regulation of hydrolase activity	2 out of 378 genes, 0.5%	5 out of 2281 genes, 0.2%	0.194272
regulation of peptidase activity	2 out of 378 genes, 0.5%	5 out of 2281 genes, 0.2%	0.194272
glycine catabolic process	6 out of 378 genes, 1.6%	24 out of 2281 genes, 1.1%	0.194823
serine family amino acid catabolic process	6 out of 378 genes, 1.6%	24 out of 2281 genes, 1.1%	0.194823
organic substance biosynthetic process	155 out of 378 genes, 41.0%	888 out of 2281 genes, 38.9%	0.197979
anatomical structure morphogenesis	36 out of 378 genes, 9.5%	190 out of 2281 genes, 8.3%	0.204875
disaccharide metabolic process	12 out of 378 genes, 3.2%	56 out of 2281 genes, 2.5%	0.205596
regulation of protein metabolic process	14 out of 378 genes, 3.7%	67 out of 2281 genes, 2.9%	0.208259
response to hexose stimulus	7 out of 378 genes, 1.9%	30 out of 2281 genes, 1.3%	0.217891
response to monosaccharide stimulus	7 out of 378 genes, 1.9%	30 out of 2281 genes, 1.3%	0.217891
fatty acid biosynthetic process	10 out of 378 genes, 2.6%	46 out of 2281 genes, 2.0%	0.220361
cellular response to phosphate starvation	3 out of 378 genes, 0.8%	10 out of 2281 genes, 0.4%	0.221815
response to fructose stimulus	6 out of 378 genes, 1.6%	25 out of 2281 genes, 1.1%	0.223035
intracellular signal transduction	12 out of 378 genes, 3.2%	57 out of 2281 genes, 2.5%	0.224067
organophosphate metabolic process	65 out of 378 genes, 17.2%	360 out of 2281 genes, 15.8%	0.225713
actin filament organization	4 out of 378 genes, 1.1%	15 out of 2281 genes, 0.7%	0.227787
branched-chain amino acid metabolic process	4 out of 378 genes, 1.1%	15 out of 2281 genes, 0.7%	0.227787
actin cytoskeleton organization	4 out of 378 genes, 1.1%	15 out of 2281 genes, 0.7%	0.227787
cell growth	15 out of 378 genes, 4.0%	74 out of 2281 genes, 3.2%	0.233481
growth	16 out of 378 genes, 4.2%	80 out of 2281 genes, 3.5%	0.240954
cellular protein metabolic process	90 out of 378 genes, 23.8%	509 out of 2281 genes, 22.3%	0.241716
terpenoid biosynthetic process	14 out of 378 genes, 3.7%	69 out of 2281 genes, 3.0%	0.242703
homeostatic process	19 out of 378 genes, 5.0%	97 out of 2281 genes, 4.3%	0.244396
cellular developmental process	26 out of 378 genes, 6.9%	137 out of 2281 genes, 6.0%	0.249588
response to nitrogen compound	11 out of 378 genes, 2.9%	53 out of 2281 genes, 2.3%	0.253008
developmental process	77 out of 378 genes, 20.4%	434 out of 2281 genes, 19.0%	0.253833
energy coupled proton transport, down electrochemical gradient	5 out of 378 genes, 1.3%	21 out of 2281 genes, 0.9%	0.260287
ATP synthesis coupled proton transport	5 out of 378 genes, 1.3%	21 out of 2281 genes, 0.9%	0.260287
terpenoid metabolic process	14 out of 378 genes, 3.7%	70 out of 2281 genes, 3.1%	0.260719
very long-chain fatty acid metabolic process	2 out of 378 genes, 0.5%	6 out of 2281 genes, 0.3%	0.260844
M phase of mitotic cell cycle	2 out of 378 genes, 0.5%	6 out of 2281 genes, 0.3%	0.260844
response to hypoxia	2 out of 378 genes, 0.5%	6 out of 2281 genes, 0.3%	0.260844
L-serine biosynthetic process	2 out of 378 genes, 0.5%	6 out of 2281 genes, 0.3%	0.260844
mitosis	2 out of 378 genes, 0.5%	6 out of 2281 genes, 0.3%	0.260844
regulation of actin polymerization or depolymerization	2 out of 378 genes, 0.5%	6 out of 2281 genes, 0.3%	0.260844
pyridoxine metabolic process	2 out of 378 genes, 0.5%	6 out of 2281 genes, 0.3%	0.260844
pyridoxine biosynthetic process	2 out of 378 genes, 0.5%	6 out of 2281 genes, 0.3%	0.260844
regulation of actin filament length	2 out of 378 genes, 0.5%	6 out of 2281 genes, 0.3%	0.260844
regulation of actin filament polymerization	2 out of 378 genes, 0.5%	6 out of 2281 genes, 0.3%	0.260844
regulation of actin cytoskeleton organization	2 out of 378 genes, 0.5%	6 out of 2281 genes, 0.3%	0.260844
regulation of actin filament-based process	2 out of 378 genes, 0.5%	6 out of 2281 genes, 0.3%	0.260844
amide biosynthetic process	2 out of 378 genes, 0.5%	6 out of 2281 genes, 0.3%	0.260844
cellular biosynthetic process	148 out of 378 genes, 39.2%	857 out of 2281 genes, 37.6%	0.261375
megagametogenesis	4 out of 378 genes, 1.1%	16 out of 2281 genes, 0.7%	0.266883
multidimensional cell growth	4 out of 378 genes, 1.1%	16 out of 2281 genes, 0.7%	0.266883
inorganic anion transport	4 out of 378 genes, 1.1%	16 out of 2281 genes, 0.7%	0.266883
cell wall pectin metabolic process	3 out of 378 genes, 0.8%	11 out of 2281 genes, 0.5%	0.26995
cell differentiation	22 out of 378 genes, 5.8%	116 out of 2281 genes, 5.1%	0.274149
chloroplast organization	19 out of 378 genes, 5.0%	99 out of 2281 genes, 4.3%	0.275184
phospholipid metabolic process	27 out of 378 genes, 7.1%	145 out of 2281 genes, 6.4%	0.279173
response to zinc ion	6 out of 378 genes, 1.6%	27 out of 2281 genes, 1.2%	0.282933
cell wall polysaccharide metabolic process	6 out of 378 genes, 1.6%	27 out of 2281 genes, 1.2%	0.282933
hormone-mediated signaling pathway	12 out of 378 genes, 3.2%	60 out of 2281 genes, 2.6%	0.283138
cellular component morphogenesis	12 out of 378 genes, 3.2%	60 out of 2281 genes, 2.6%	0.283138
regulation of biological quality	33 out of 378 genes, 8.7%	180 out of 2281 genes, 7.9%	0.283922
multicellular organismal development	71 out of 378 genes, 18.8%	403 out of 2281 genes, 17.7%	0.289099
trichoblast differentiation	9 out of 378 genes, 2.4%	44 out of 2281 genes, 1.9%	0.298926
cellulose metabolic process	9 out of 378 genes, 2.4%	44 out of 2281 genes, 1.9%	0.298926
biological regulation	102 out of 378 genes, 27.0%	588 out of 2281 genes, 25.8%	0.298935
actin filament-based process	4 out of 378 genes, 1.1%	17 out of 2281 genes, 0.7%	0.307056
regulation of cellular component size	4 out of 378 genes, 1.1%	17 out of 2281 genes, 0.7%	0.307056
regulation of anatomical structure size	4 out of 378 genes, 1.1%	17 out of 2281 genes, 0.7%	0.307056
intracellular protein transport	28 out of 378 genes, 7.4%	153 out of 2281 genes, 6.7%	0.308753
cellular protein localization	28 out of 378 genes, 7.4%	153 out of 2281 genes, 6.7%	0.308753
regulation of metabolic process	50 out of 378 genes, 13.2%	282 out of 2281 genes, 12.4%	0.314006
protein peptidyl-prolyl isomerization	6 out of 378 genes, 1.6%	28 out of 2281 genes, 1.2%	0.314133
organ senescence	3 out of 378 genes, 0.8%	12 out of 2281 genes, 0.5%	0.319062
nitrate transport	3 out of 378 genes, 0.8%	12 out of 2281 genes, 0.5%	0.319062
regulation of anion transport	3 out of 378 genes, 0.8%	12 out of 2281 genes, 0.5%	0.319062
single-organism carbohydrate metabolic process	68 out of 378 genes, 18.0%	389 out of 2281 genes, 17.1%	0.321607
beta-glucan metabolic process	9 out of 378 genes, 2.4%	45 out of 2281 genes, 2.0%	0.323672
single-multicellular organism process	73 out of 378 genes, 19.3%	419 out of 2281 genes, 18.4%	0.32499
nucleotide transport	2 out of 378 genes, 0.5%	7 out of 2281 genes, 0.3%	0.327528
response to cyclopentenone	2 out of 378 genes, 0.5%	7 out of 2281 genes, 0.3%	0.327528
regulation of protein polymerization	2 out of 378 genes, 0.5%	7 out of 2281 genes, 0.3%	0.327528
response to decreased oxygen levels	2 out of 378 genes, 0.5%	7 out of 2281 genes, 0.3%	0.327528
vitamin B6 metabolic process	2 out of 378 genes, 0.5%	7 out of 2281 genes, 0.3%	0.327528
vitamin B6 biosynthetic process	2 out of 378 genes, 0.5%	7 out of 2281 genes, 0.3%	0.327528
negative regulation of programmed cell death	2 out of 378 genes, 0.5%	7 out of 2281 genes, 0.3%	0.327528
regulation of protein complex assembly	2 out of 378 genes, 0.5%	7 out of 2281 genes, 0.3%	0.327528
regulation of cellular component biogenesis	2 out of 378 genes, 0.5%	7 out of 2281 genes, 0.3%	0.327528
negative regulation of cell death	2 out of 378 genes, 0.5%	7 out of 2281 genes, 0.3%	0.327528
response to oxygen levels	2 out of 378 genes, 0.5%	7 out of 2281 genes, 0.3%	0.327528
nucleic acid metabolic process	54 out of 378 genes, 14.3%	307 out of 2281 genes, 13.5%	0.328553
biosynthetic process	160 out of 378 genes, 42.3%	940 out of 2281 genes, 41.2%	0.334298
single-organism transport	61 out of 378 genes, 16.1%	349 out of 2281 genes, 15.3%	0.334784
cellular macromolecule localization	29 out of 378 genes, 7.7%	161 out of 2281 genes, 7.1%	0.338142
regulation of cellular metabolic process	36 out of 378 genes, 9.5%	202 out of 2281 genes, 8.9%	0.338522
epidermis development	11 out of 378 genes, 2.9%	57 out of 2281 genes, 2.5%	0.339942
epidermal cell differentiation	11 out of 378 genes, 2.9%	57 out of 2281 genes, 2.5%	0.339942
negative regulation of cellular process	11 out of 378 genes, 2.9%	57 out of 2281 genes, 2.5%	0.339942
purine nucleoside triphosphate biosynthetic process	6 out of 378 genes, 1.6%	29 out of 2281 genes, 1.3%	0.345844
purine ribonucleoside triphosphate biosynthetic process	6 out of 378 genes, 1.6%	29 out of 2281 genes, 1.3%	0.345844
embryo sac development	4 out of 378 genes, 1.1%	18 out of 2281 genes, 0.8%	0.347779
positive regulation of cellular process	17 out of 378 genes, 4.5%	92 out of 2281 genes, 4.0%	0.350404
multicellular organismal process	73 out of 378 genes, 19.3%	422 out of 2281 genes, 18.5%	0.351592
monocarboxylic acid biosynthetic process	18 out of 378 genes, 4.8%	98 out of 2281 genes, 4.3%	0.354044
phosphate-containing compound metabolic process	81 out of 378 genes, 21.4%	470 out of 2281 genes, 20.6%	0.355078
transcription from plastid promoter	7 out of 378 genes, 1.9%	35 out of 2281 genes, 1.5%	0.357636
alpha-amino acid biosynthetic process	28 out of 378 genes, 7.4%	157 out of 2281 genes, 6.9%	0.363683
cellular response to hormone stimulus	12 out of 378 genes, 3.2%	64 out of 2281 genes, 2.8%	0.367989
cellular response to endogenous stimulus	12 out of 378 genes, 3.2%	64 out of 2281 genes, 2.8%	0.367989
regulation of photosynthesis	3 out of 378 genes, 0.8%	13 out of 2281 genes, 0.6%	0.368256
programmed cell death	3 out of 378 genes, 0.8%	13 out of 2281 genes, 0.6%	0.368256
root epidermal cell differentiation	9 out of 378 genes, 2.4%	47 out of 2281 genes, 2.1%	0.3742
methylation	14 out of 378 genes, 3.7%	76 out of 2281 genes, 3.3%	0.376789
cellular component organization or biogenesis	107 out of 378 genes, 28.3%	628 out of 2281 genes, 27.5%	0.377522
nucleoside triphosphate biosynthetic process	6 out of 378 genes, 1.6%	30 out of 2281 genes, 1.3%	0.377833
ribonucleoside triphosphate biosynthetic process	6 out of 378 genes, 1.6%	30 out of 2281 genes, 1.3%	0.377833
cell tip growth	6 out of 378 genes, 1.6%	30 out of 2281 genes, 1.3%	0.377833
organ morphogenesis	10 out of 378 genes, 2.6%	53 out of 2281 genes, 2.3%	0.380298
organic substance catabolic process	81 out of 378 genes, 21.4%	473 out of 2281 genes, 20.7%	0.381283
organophosphate biosynthetic process	42 out of 378 genes, 11.1%	241 out of 2281 genes, 10.6%	0.381759
polysaccharide biosynthetic process	23 out of 378 genes, 6.1%	129 out of 2281 genes, 5.7%	0.383693
monocarboxylic acid metabolic process	46 out of 378 genes, 12.2%	265 out of 2281 genes, 11.6%	0.385022
cell morphogenesis	11 out of 378 genes, 2.9%	59 out of 2281 genes, 2.6%	0.385432
response to light intensity	11 out of 378 genes, 2.9%	59 out of 2281 genes, 2.6%	0.385432
root hair elongation	7 out of 378 genes, 1.9%	36 out of 2281 genes, 1.6%	0.386959
oligosaccharide metabolic process	12 out of 378 genes, 3.2%	65 out of 2281 genes, 2.8%	0.389823
sucrose metabolic process	2 out of 378 genes, 0.5%	8 out of 2281 genes, 0.4%	0.392462
glutamine metabolic process	2 out of 378 genes, 0.5%	8 out of 2281 genes, 0.4%	0.392462
iron ion transport	2 out of 378 genes, 0.5%	8 out of 2281 genes, 0.4%	0.392462
cell adhesion	2 out of 378 genes, 0.5%	8 out of 2281 genes, 0.4%	0.392462
chlorophyll catabolic process	2 out of 378 genes, 0.5%	8 out of 2281 genes, 0.4%	0.392462
biological adhesion	2 out of 378 genes, 0.5%	8 out of 2281 genes, 0.4%	0.392462
regulation of protein localization	2 out of 378 genes, 0.5%	8 out of 2281 genes, 0.4%	0.392462
pigment catabolic process	2 out of 378 genes, 0.5%	8 out of 2281 genes, 0.4%	0.392462
regulation of cytoskeleton organization	2 out of 378 genes, 0.5%	8 out of 2281 genes, 0.4%	0.392462
pyridine-containing compound biosynthetic process	2 out of 378 genes, 0.5%	8 out of 2281 genes, 0.4%	0.392462
cell maturation	8 out of 378 genes, 2.1%	42 out of 2281 genes, 1.8%	0.394052
trichoblast maturation	8 out of 378 genes, 2.1%	42 out of 2281 genes, 1.8%	0.394052
root hair cell differentiation	8 out of 378 genes, 2.1%	42 out of 2281 genes, 1.8%	0.394052
organic acid biosynthetic process	48 out of 378 genes, 12.7%	278 out of 2281 genes, 12.2%	0.397501
carboxylic acid biosynthetic process	48 out of 378 genes, 12.7%	278 out of 2281 genes, 12.2%	0.397501
alpha-amino acid metabolic process	35 out of 378 genes, 9.3%	201 out of 2281 genes, 8.8%	0.399863
organonitrogen compound metabolic process	92 out of 378 genes, 24.3%	541 out of 2281 genes, 23.7%	0.4006
pollination	5 out of 378 genes, 1.3%	25 out of 2281 genes, 1.1%	0.401159
multi-multicellular organism process	5 out of 378 genes, 1.3%	25 out of 2281 genes, 1.1%	0.401159
positive regulation of gene expression	11 out of 378 genes, 2.9%	60 out of 2281 genes, 2.6%	0.408395
positive regulation of transcription, DNA-dependent	11 out of 378 genes, 2.9%	60 out of 2281 genes, 2.6%	0.408395
positive regulation of nucleobase-containing compound metabolic process	11 out of 378 genes, 2.9%	60 out of 2281 genes, 2.6%	0.408395
positive regulation of RNA metabolic process	11 out of 378 genes, 2.9%	60 out of 2281 genes, 2.6%	0.408395
response to wounding	6 out of 378 genes, 1.6%	31 out of 2281 genes, 1.4%	0.409875
ion transmembrane transport	6 out of 378 genes, 1.6%	31 out of 2281 genes, 1.4%	0.409875
primary metabolic process	248 out of 378 genes, 65.6%	1482 out of 2281 genes, 65.0%	0.41239
unidimensional cell growth	7 out of 378 genes, 1.9%	37 out of 2281 genes, 1.6%	0.416331
trichome differentiation	3 out of 378 genes, 0.8%	14 out of 2281 genes, 0.6%	0.416782
response to nitrate	3 out of 378 genes, 0.8%	14 out of 2281 genes, 0.6%	0.416782
carbon fixation	3 out of 378 genes, 0.8%	14 out of 2281 genes, 0.6%	0.416782
respiratory electron transport chain	3 out of 378 genes, 0.8%	14 out of 2281 genes, 0.6%	0.416782
plasma membrane ATP synthesis coupled proton transport	3 out of 378 genes, 0.8%	14 out of 2281 genes, 0.6%	0.416782
developmental maturation	8 out of 378 genes, 2.1%	43 out of 2281 genes, 1.9%	0.421337
regulation of transcription, DNA-dependent	21 out of 378 genes, 5.6%	120 out of 2281 genes, 5.3%	0.428818
regulation of RNA biosynthetic process	21 out of 378 genes, 5.6%	120 out of 2281 genes, 5.3%	0.428818
positive regulation of nitrogen compound metabolic process	11 out of 378 genes, 2.9%	61 out of 2281 genes, 2.7%	0.431399
phosphorus metabolic process	83 out of 378 genes, 22.0%	491 out of 2281 genes, 21.5%	0.434984
response to osmotic stress	35 out of 378 genes, 9.3%	204 out of 2281 genes, 8.9%	0.438572
organelle organization	65 out of 378 genes, 17.2%	384 out of 2281 genes, 16.8%	0.443914
karyogamy	2 out of 378 genes, 0.5%	9 out of 2281 genes, 0.4%	0.454397
peptide metabolic process	2 out of 378 genes, 0.5%	9 out of 2281 genes, 0.4%	0.454397
polyamine catabolic process	2 out of 378 genes, 0.5%	9 out of 2281 genes, 0.4%	0.454397
porphyrin-containing compound catabolic process	2 out of 378 genes, 0.5%	9 out of 2281 genes, 0.4%	0.454397
glutamine family amino acid catabolic process	2 out of 378 genes, 0.5%	9 out of 2281 genes, 0.4%	0.454397
branched-chain amino acid biosynthetic process	2 out of 378 genes, 0.5%	9 out of 2281 genes, 0.4%	0.454397
brassinosteroid mediated signaling pathway	2 out of 378 genes, 0.5%	9 out of 2281 genes, 0.4%	0.454397
defense response to fungus, incompatible interaction	2 out of 378 genes, 0.5%	9 out of 2281 genes, 0.4%	0.454397
organophosphate ester transport	2 out of 378 genes, 0.5%	9 out of 2281 genes, 0.4%	0.454397
reductive pentose-phosphate cycle	2 out of 378 genes, 0.5%	9 out of 2281 genes, 0.4%	0.454397
photosynthesis, dark reaction	2 out of 378 genes, 0.5%	9 out of 2281 genes, 0.4%	0.454397
tetrapyrrole catabolic process	2 out of 378 genes, 0.5%	9 out of 2281 genes, 0.4%	0.454397
D-xylose metabolic process	2 out of 378 genes, 0.5%	9 out of 2281 genes, 0.4%	0.454397
steroid hormone mediated signaling pathway	2 out of 378 genes, 0.5%	9 out of 2281 genes, 0.4%	0.454397
organelle fusion	2 out of 378 genes, 0.5%	9 out of 2281 genes, 0.4%	0.454397
response to steroid hormone stimulus	2 out of 378 genes, 0.5%	9 out of 2281 genes, 0.4%	0.454397
positive regulation of response to stimulus	2 out of 378 genes, 0.5%	9 out of 2281 genes, 0.4%	0.454397
cofactor catabolic process	2 out of 378 genes, 0.5%	9 out of 2281 genes, 0.4%	0.454397
cellular response to brassinosteroid stimulus	2 out of 378 genes, 0.5%	9 out of 2281 genes, 0.4%	0.454397
cellular response to steroid hormone stimulus	2 out of 378 genes, 0.5%	9 out of 2281 genes, 0.4%	0.454397
positive regulation of biological process	18 out of 378 genes, 4.8%	104 out of 2281 genes, 4.6%	0.460585
cell wall organization or biogenesis	20 out of 378 genes, 5.3%	116 out of 2281 genes, 5.1%	0.461533
regulation of RNA metabolic process	21 out of 378 genes, 5.6%	122 out of 2281 genes, 5.3%	0.46193
polyamine metabolic process	3 out of 378 genes, 0.8%	15 out of 2281 genes, 0.7%	0.464031
regulation of cellular ketone metabolic process	3 out of 378 genes, 0.8%	15 out of 2281 genes, 0.7%	0.464031
protein targeting to mitochondrion	4 out of 378 genes, 1.1%	21 out of 2281 genes, 0.9%	0.468698
protein localization to mitochondrion	4 out of 378 genes, 1.1%	21 out of 2281 genes, 0.9%	0.468698
establishment of protein localization to mitochondrion	4 out of 378 genes, 1.1%	21 out of 2281 genes, 0.9%	0.468698
ATP biosynthetic process	5 out of 378 genes, 1.3%	27 out of 2281 genes, 1.2%	0.471472
cell wall macromolecule metabolic process	6 out of 378 genes, 1.6%	33 out of 2281 genes, 1.4%	0.473304
negative regulation of cellular metabolic process	7 out of 378 genes, 1.9%	39 out of 2281 genes, 1.7%	0.474593
gametophyte development	7 out of 378 genes, 1.9%	39 out of 2281 genes, 1.7%	0.474593
lipid metabolic process	54 out of 378 genes, 14.3%	321 out of 2281 genes, 14.1%	0.475153
positive regulation of macromolecule biosynthetic process	11 out of 378 genes, 2.9%	63 out of 2281 genes, 2.8%	0.477217
cellular amino acid biosynthetic process	35 out of 378 genes, 9.3%	208 out of 2281 genes, 9.1%	0.490451
protein folding	16 out of 378 genes, 4.2%	94 out of 2281 genes, 4.1%	0.497075
nucleobase-containing compound metabolic process	84 out of 378 genes, 22.2%	504 out of 2281 genes, 22.1%	0.497777
post-embryonic morphogenesis	10 out of 378 genes, 2.6%	58 out of 2281 genes, 2.5%	0.500587
alcohol biosynthetic process	9 out of 378 genes, 2.4%	52 out of 2281 genes, 2.3%	0.501358
organic hydroxy compound biosynthetic process	9 out of 378 genes, 2.4%	52 out of 2281 genes, 2.3%	0.501358
vegetative to reproductive phase transition of meristem	8 out of 378 genes, 2.1%	46 out of 2281 genes, 2.0%	0.502219
ATP metabolic process	7 out of 378 genes, 1.9%	40 out of 2281 genes, 1.8%	0.503195
response to salt stress	33 out of 378 genes, 8.7%	197 out of 2281 genes, 8.6%	0.504284
steroid biosynthetic process	6 out of 378 genes, 1.6%	34 out of 2281 genes, 1.5%	0.504327
plant-type ovary development	5 out of 378 genes, 1.3%	28 out of 2281 genes, 1.2%	0.505676
negative regulation of molecular function	5 out of 378 genes, 1.3%	28 out of 2281 genes, 1.2%	0.505676
multi-organism reproductive process	5 out of 378 genes, 1.3%	28 out of 2281 genes, 1.2%	0.505676
ovule development	5 out of 378 genes, 1.3%	28 out of 2281 genes, 1.2%	0.505676
calcium ion transport	4 out of 378 genes, 1.1%	22 out of 2281 genes, 1.0%	0.507347
mitochondrion organization	4 out of 378 genes, 1.1%	22 out of 2281 genes, 1.0%	0.507347
seed germination	4 out of 378 genes, 1.1%	22 out of 2281 genes, 1.0%	0.507347
regionalization	3 out of 378 genes, 0.8%	16 out of 2281 genes, 0.7%	0.509527
response to glucose stimulus	3 out of 378 genes, 0.8%	16 out of 2281 genes, 0.7%	0.509527
xylan metabolic process	3 out of 378 genes, 0.8%	16 out of 2281 genes, 0.7%	0.509527
cellular lipid metabolic process	44 out of 378 genes, 11.6%	264 out of 2281 genes, 11.6%	0.511467
nucleosome assembly	2 out of 378 genes, 0.5%	10 out of 2281 genes, 0.4%	0.512542
DNA-dependent transcription, elongation	2 out of 378 genes, 0.5%	10 out of 2281 genes, 0.4%	0.512542
one-carbon metabolic process	2 out of 378 genes, 0.5%	10 out of 2281 genes, 0.4%	0.512542
regulation of stomatal movement	2 out of 378 genes, 0.5%	10 out of 2281 genes, 0.4%	0.512542
leaf senescence	2 out of 378 genes, 0.5%	10 out of 2281 genes, 0.4%	0.512542
nucleosome organization	2 out of 378 genes, 0.5%	10 out of 2281 genes, 0.4%	0.512542
hyperosmotic salinity response	2 out of 378 genes, 0.5%	10 out of 2281 genes, 0.4%	0.512542
protein-DNA complex assembly	2 out of 378 genes, 0.5%	10 out of 2281 genes, 0.4%	0.512542
protein-DNA complex subunit organization	2 out of 378 genes, 0.5%	10 out of 2281 genes, 0.4%	0.512542
glucan biosynthetic process	17 out of 378 genes, 4.5%	101 out of 2281 genes, 4.4%	0.51474
cellular nitrogen compound biosynthetic process	49 out of 378 genes, 13.0%	295 out of 2281 genes, 12.9%	0.520325
positive regulation of biosynthetic process	12 out of 378 genes, 3.2%	71 out of 2281 genes, 3.1%	0.520724
regulation of hormone levels	12 out of 378 genes, 3.2%	71 out of 2281 genes, 3.1%	0.520724
positive regulation of cellular biosynthetic process	12 out of 378 genes, 3.2%	71 out of 2281 genes, 3.1%	0.520724
positive regulation of macromolecule metabolic process	11 out of 378 genes, 2.9%	65 out of 2281 genes, 2.8%	0.522307
oxoacid metabolic process	84 out of 378 genes, 22.2%	507 out of 2281 genes, 22.2%	0.524653
transcription, DNA-dependent	9 out of 378 genes, 2.4%	53 out of 2281 genes, 2.3%	0.526121
cellular amino acid catabolic process	9 out of 378 genes, 2.4%	53 out of 2281 genes, 2.3%	0.526121
RNA biosynthetic process	9 out of 378 genes, 2.4%	53 out of 2281 genes, 2.3%	0.526121
cellular carbohydrate biosynthetic process	20 out of 378 genes, 5.3%	120 out of 2281 genes, 5.3%	0.528754
hyperosmotic response	7 out of 378 genes, 1.9%	41 out of 2281 genes, 1.8%	0.531274
peptidyl-amino acid modification	7 out of 378 genes, 1.9%	41 out of 2281 genes, 1.8%	0.531274
regulation of primary metabolic process	32 out of 378 genes, 8.5%	193 out of 2281 genes, 8.5%	0.531515
organic acid metabolic process	84 out of 378 genes, 22.2%	508 out of 2281 genes, 22.3%	0.533574
external encapsulating structure organization	14 out of 378 genes, 3.7%	84 out of 2281 genes, 3.7%	0.537722
small molecule biosynthetic process	56 out of 378 genes, 14.8%	339 out of 2281 genes, 14.9%	0.53784
carpel development	5 out of 378 genes, 1.3%	29 out of 2281 genes, 1.3%	0.538974
macromolecular complex subunit organization	34 out of 378 genes, 9.0%	206 out of 2281 genes, 9.0%	0.542782
plant-type cell wall biogenesis	4 out of 378 genes, 1.1%	23 out of 2281 genes, 1.0%	0.54469
seedling development	4 out of 378 genes, 1.1%	23 out of 2281 genes, 1.0%	0.54469
cellular response to alcohol	4 out of 378 genes, 1.1%	23 out of 2281 genes, 1.0%	0.54469
cellular polysaccharide biosynthetic process	19 out of 378 genes, 5.0%	115 out of 2281 genes, 5.0%	0.546889
developmental growth	10 out of 378 genes, 2.6%	60 out of 2281 genes, 2.6%	0.547227
protein localization to organelle	17 out of 378 genes, 4.5%	103 out of 2281 genes, 4.5%	0.550508
response to endogenous stimulus	26 out of 378 genes, 6.9%	158 out of 2281 genes, 6.9%	0.551898
lipoate metabolic process	3 out of 378 genes, 0.8%	17 out of 2281 genes, 0.7%	0.552913
hemicellulose metabolic process	3 out of 378 genes, 0.8%	17 out of 2281 genes, 0.7%	0.552913
nucleobase-containing compound transport	3 out of 378 genes, 0.8%	17 out of 2281 genes, 0.7%	0.552913
cellular amide metabolic process	3 out of 378 genes, 0.8%	17 out of 2281 genes, 0.7%	0.552913
macromolecule methylation	8 out of 378 genes, 2.1%	48 out of 2281 genes, 2.1%	0.554225
developmental cell growth	8 out of 378 genes, 2.1%	48 out of 2281 genes, 2.1%	0.554225
establishment of protein localization to organelle	15 out of 378 genes, 4.0%	91 out of 2281 genes, 4.0%	0.554753
water transport	7 out of 378 genes, 1.9%	42 out of 2281 genes, 1.8%	0.558718
monovalent inorganic cation transport	7 out of 378 genes, 1.9%	42 out of 2281 genes, 1.8%	0.558718
fluid transport	7 out of 378 genes, 1.9%	42 out of 2281 genes, 1.8%	0.558718
steroid metabolic process	6 out of 378 genes, 1.6%	36 out of 2281 genes, 1.6%	0.56422
purine nucleoside biosynthetic process	6 out of 378 genes, 1.6%	36 out of 2281 genes, 1.6%	0.56422
purine ribonucleoside biosynthetic process	6 out of 378 genes, 1.6%	36 out of 2281 genes, 1.6%	0.56422
macromolecule catabolic process	27 out of 378 genes, 7.1%	165 out of 2281 genes, 7.2%	0.564742
nuclear division	2 out of 378 genes, 0.5%	11 out of 2281 genes, 0.5%	0.566451
regulation of cell size	2 out of 378 genes, 0.5%	11 out of 2281 genes, 0.5%	0.566451
pollen germination	2 out of 378 genes, 0.5%	11 out of 2281 genes, 0.5%	0.566451
regulation of catabolic process	2 out of 378 genes, 0.5%	11 out of 2281 genes, 0.5%	0.566451
trichome morphogenesis	2 out of 378 genes, 0.5%	11 out of 2281 genes, 0.5%	0.566451
dephosphorylation	2 out of 378 genes, 0.5%	11 out of 2281 genes, 0.5%	0.566451
second-messenger-mediated signaling	2 out of 378 genes, 0.5%	11 out of 2281 genes, 0.5%	0.566451
chromatin assembly	2 out of 378 genes, 0.5%	11 out of 2281 genes, 0.5%	0.566451
mitochondrial ATP synthesis coupled electron transport	2 out of 378 genes, 0.5%	11 out of 2281 genes, 0.5%	0.566451
carboxylic acid metabolic process	83 out of 378 genes, 22.0%	506 out of 2281 genes, 22.2%	0.569518
hydrogen transport	5 out of 378 genes, 1.3%	30 out of 2281 genes, 1.3%	0.571203
proton transport	5 out of 378 genes, 1.3%	30 out of 2281 genes, 1.3%	0.571203
cellular response to stress	22 out of 378 genes, 5.8%	135 out of 2281 genes, 5.9%	0.573469
cell morphogenesis involved in differentiation	4 out of 378 genes, 1.1%	24 out of 2281 genes, 1.1%	0.580521
aging	4 out of 378 genes, 1.1%	24 out of 2281 genes, 1.1%	0.580521
response to hormone stimulus	25 out of 378 genes, 6.6%	154 out of 2281 genes, 6.8%	0.582445
positive regulation of metabolic process	12 out of 378 genes, 3.2%	74 out of 2281 genes, 3.2%	0.583336
positive regulation of cellular metabolic process	12 out of 378 genes, 3.2%	74 out of 2281 genes, 3.2%	0.583336
protein complex subunit organization	31 out of 378 genes, 8.2%	191 out of 2281 genes, 8.4%	0.585538
cell development	11 out of 378 genes, 2.9%	68 out of 2281 genes, 3.0%	0.587472
purine ribonucleotide biosynthetic process	6 out of 378 genes, 1.6%	37 out of 2281 genes, 1.6%	0.592844
phosphorylation	20 out of 378 genes, 5.3%	124 out of 2281 genes, 5.4%	0.593677
cellular response to starvation	3 out of 378 genes, 0.8%	18 out of 2281 genes, 0.8%	0.59394
response to starvation	3 out of 378 genes, 0.8%	18 out of 2281 genes, 0.8%	0.59394
nitrogen compound metabolic process	121 out of 378 genes, 32.0%	740 out of 2281 genes, 32.4%	0.599403
pattern specification process	5 out of 378 genes, 1.3%	31 out of 2281 genes, 1.4%	0.602227
intracellular protein transmembrane import	5 out of 378 genes, 1.3%	31 out of 2281 genes, 1.4%	0.602227
gynoecium development	5 out of 378 genes, 1.3%	31 out of 2281 genes, 1.4%	0.602227
cellular component assembly	36 out of 378 genes, 9.5%	223 out of 2281 genes, 9.8%	0.602527
cellular respiration	7 out of 378 genes, 1.9%	44 out of 2281 genes, 1.9%	0.61133
heterocycle biosynthetic process	45 out of 378 genes, 11.9%	279 out of 2281 genes, 12.2%	0.612105
macromolecular complex assembly	30 out of 378 genes, 7.9%	187 out of 2281 genes, 8.2%	0.613322
seed development	14 out of 378 genes, 3.7%	88 out of 2281 genes, 3.9%	0.613631
alcohol metabolic process	10 out of 378 genes, 2.6%	63 out of 2281 genes, 2.8%	0.613852
organic hydroxy compound metabolic process	10 out of 378 genes, 2.6%	63 out of 2281 genes, 2.8%	0.613852
tricarboxylic acid cycle	4 out of 378 genes, 1.1%	25 out of 2281 genes, 1.1%	0.614685
glycerol ether metabolic process	4 out of 378 genes, 1.1%	25 out of 2281 genes, 1.1%	0.614685
mitochondrial transport	4 out of 378 genes, 1.1%	25 out of 2281 genes, 1.1%	0.614685
response to extracellular stimulus	4 out of 378 genes, 1.1%	25 out of 2281 genes, 1.1%	0.614685
ether metabolic process	4 out of 378 genes, 1.1%	25 out of 2281 genes, 1.1%	0.614685
cellular response to extracellular stimulus	4 out of 378 genes, 1.1%	25 out of 2281 genes, 1.1%	0.614685
negative regulation of transcription, DNA-dependent	4 out of 378 genes, 1.1%	25 out of 2281 genes, 1.1%	0.614685
negative regulation of RNA metabolic process	4 out of 378 genes, 1.1%	25 out of 2281 genes, 1.1%	0.614685
cellular response to external stimulus	4 out of 378 genes, 1.1%	25 out of 2281 genes, 1.1%	0.614685
regulation of cell growth	2 out of 378 genes, 0.5%	12 out of 2281 genes, 0.5%	0.615929
oxidative phosphorylation	2 out of 378 genes, 0.5%	12 out of 2281 genes, 0.5%	0.615929
DNA packaging	2 out of 378 genes, 0.5%	12 out of 2281 genes, 0.5%	0.615929
response to brassinosteroid stimulus	2 out of 378 genes, 0.5%	12 out of 2281 genes, 0.5%	0.615929
ATP synthesis coupled electron transport	2 out of 378 genes, 0.5%	12 out of 2281 genes, 0.5%	0.615929
regulation of hydrolase activity	2 out of 378 genes, 0.5%	12 out of 2281 genes, 0.5%	0.615929
DNA conformation change	2 out of 378 genes, 0.5%	12 out of 2281 genes, 0.5%	0.615929
regulation of cellular biosynthetic process	23 out of 378 genes, 6.1%	144 out of 2281 genes, 6.3%	0.615965
protein localization	28 out of 378 genes, 7.4%	175 out of 2281 genes, 7.7%	0.61759
protein transport	28 out of 378 genes, 7.4%	175 out of 2281 genes, 7.7%	0.61759
establishment of protein localization	28 out of 378 genes, 7.4%	175 out of 2281 genes, 7.7%	0.61759
iron-sulfur cluster assembly	6 out of 378 genes, 1.6%	38 out of 2281 genes, 1.7%	0.620454
metallo-sulfur cluster assembly	6 out of 378 genes, 1.6%	38 out of 2281 genes, 1.7%	0.620454
regulation of macromolecule biosynthetic process	21 out of 378 genes, 5.6%	132 out of 2281 genes, 5.8%	0.621661
regulation of cellular macromolecule biosynthetic process	21 out of 378 genes, 5.6%	132 out of 2281 genes, 5.8%	0.621661
protein catabolic process	20 out of 378 genes, 5.3%	126 out of 2281 genes, 5.5%	0.624792
alpha-amino acid catabolic process	8 out of 378 genes, 2.1%	51 out of 2281 genes, 2.2%	0.627585
regulation of biological process	85 out of 378 genes, 22.5%	525 out of 2281 genes, 23.0%	0.628309
intracellular protein transmembrane transport	5 out of 378 genes, 1.3%	32 out of 2281 genes, 1.4%	0.631943
protein transmembrane transport	5 out of 378 genes, 1.3%	32 out of 2281 genes, 1.4%	0.631943
protein targeting to vacuole	3 out of 378 genes, 0.8%	19 out of 2281 genes, 0.8%	0.632447
cell death	3 out of 378 genes, 0.8%	19 out of 2281 genes, 0.8%	0.632447
death	3 out of 378 genes, 0.8%	19 out of 2281 genes, 0.8%	0.632447
polyol metabolic process	3 out of 378 genes, 0.8%	19 out of 2281 genes, 0.8%	0.632447
tube development	3 out of 378 genes, 0.8%	19 out of 2281 genes, 0.8%	0.632447
pollen tube development	3 out of 378 genes, 0.8%	19 out of 2281 genes, 0.8%	0.632447
protein localization to vacuole	3 out of 378 genes, 0.8%	19 out of 2281 genes, 0.8%	0.632447
establishment of protein localization to vacuole	3 out of 378 genes, 0.8%	19 out of 2281 genes, 0.8%	0.632447
cell division	7 out of 378 genes, 1.9%	45 out of 2281 genes, 2.0%	0.636344
regulation of nucleobase-containing compound metabolic process	21 out of 378 genes, 5.6%	133 out of 2281 genes, 5.8%	0.636538
cell wall organization	13 out of 378 genes, 3.4%	83 out of 2281 genes, 3.6%	0.636701
developmental growth involved in morphogenesis	9 out of 378 genes, 2.4%	58 out of 2281 genes, 2.5%	0.642167
signal transduction	23 out of 378 genes, 6.1%	146 out of 2281 genes, 6.4%	0.644473
nucleoside biosynthetic process	6 out of 378 genes, 1.6%	39 out of 2281 genes, 1.7%	0.646974
ribonucleoside biosynthetic process	6 out of 378 genes, 1.6%	39 out of 2281 genes, 1.7%	0.646974
protein targeting to chloroplast	6 out of 378 genes, 1.6%	39 out of 2281 genes, 1.7%	0.646974
establishment of protein localization to chloroplast	6 out of 378 genes, 1.6%	39 out of 2281 genes, 1.7%	0.646974
protein localization to chloroplast	6 out of 378 genes, 1.6%	39 out of 2281 genes, 1.7%	0.646974
nucleocytoplasmic transport	4 out of 378 genes, 1.1%	26 out of 2281 genes, 1.1%	0.647072
nuclear transport	4 out of 378 genes, 1.1%	26 out of 2281 genes, 1.1%	0.647072
response to external stimulus	11 out of 378 genes, 2.9%	71 out of 2281 genes, 3.1%	0.648444
carbohydrate biosynthetic process	31 out of 378 genes, 8.2%	196 out of 2281 genes, 8.6%	0.648767
embryo development	14 out of 378 genes, 3.7%	90 out of 2281 genes, 3.9%	0.649346
cellular macromolecular complex assembly	29 out of 378 genes, 7.7%	184 out of 2281 genes, 8.1%	0.653754
protein complex assembly	27 out of 378 genes, 7.1%	172 out of 2281 genes, 7.5%	0.659219
protein complex biogenesis	27 out of 378 genes, 7.1%	172 out of 2281 genes, 7.5%	0.659219
transition metal ion transport	2 out of 378 genes, 0.5%	13 out of 2281 genes, 0.6%	0.66096
response to desiccation	2 out of 378 genes, 0.5%	13 out of 2281 genes, 0.6%	0.66096
pollen tube growth	2 out of 378 genes, 0.5%	13 out of 2281 genes, 0.6%	0.66096
myo-inositol hexakisphosphate biosynthetic process	2 out of 378 genes, 0.5%	13 out of 2281 genes, 0.6%	0.66096
energy coupled proton transmembrane transport, against electrochemical gradient	2 out of 378 genes, 0.5%	13 out of 2281 genes, 0.6%	0.66096
ATP hydrolysis coupled proton transport	2 out of 378 genes, 0.5%	13 out of 2281 genes, 0.6%	0.66096
inositol phosphate biosynthetic process	2 out of 378 genes, 0.5%	13 out of 2281 genes, 0.6%	0.66096
regulation of organelle organization	2 out of 378 genes, 0.5%	13 out of 2281 genes, 0.6%	0.66096
myo-inositol hexakisphosphate metabolic process	2 out of 378 genes, 0.5%	13 out of 2281 genes, 0.6%	0.66096
inositol phosphate metabolic process	2 out of 378 genes, 0.5%	13 out of 2281 genes, 0.6%	0.66096
aromatic compound biosynthetic process	47 out of 378 genes, 12.4%	296 out of 2281 genes, 13.0%	0.661354
single-organism biosynthetic process	59 out of 378 genes, 15.6%	370 out of 2281 genes, 16.2%	0.66294
cellular amino acid metabolic process	45 out of 378 genes, 11.9%	284 out of 2281 genes, 12.5%	0.664754
lipid transport	3 out of 378 genes, 0.8%	20 out of 2281 genes, 0.9%	0.668349
phytosteroid biosynthetic process	3 out of 378 genes, 0.8%	20 out of 2281 genes, 0.9%	0.668349
brassinosteroid biosynthetic process	3 out of 378 genes, 0.8%	20 out of 2281 genes, 0.9%	0.668349
organic cyclic compound biosynthetic process	55 out of 378 genes, 14.6%	346 out of 2281 genes, 15.2%	0.668425
purine-containing compound biosynthetic process	8 out of 378 genes, 2.1%	53 out of 2281 genes, 2.3%	0.672653
tissue development	15 out of 378 genes, 4.0%	98 out of 2281 genes, 4.3%	0.677528
negative regulation of catalytic activity	4 out of 378 genes, 1.1%	27 out of 2281 genes, 1.2%	0.677611
negative regulation of nucleobase-containing compound metabolic process	4 out of 378 genes, 1.1%	27 out of 2281 genes, 1.2%	0.677611
negative regulation of nitrogen compound metabolic process	4 out of 378 genes, 1.1%	27 out of 2281 genes, 1.2%	0.677611
cellular response to lipid	4 out of 378 genes, 1.1%	27 out of 2281 genes, 1.2%	0.677611
organic substance metabolic process	259 out of 378 genes, 68.5%	1583 out of 2281 genes, 69.4%	0.681548
cellular nitrogen compound metabolic process	98 out of 378 genes, 25.9%	611 out of 2281 genes, 26.8%	0.681553
fruit development	14 out of 378 genes, 3.7%	92 out of 2281 genes, 4.0%	0.683275
protein import	7 out of 378 genes, 1.9%	47 out of 2281 genes, 2.1%	0.683507
regulation of biosynthetic process	23 out of 378 genes, 6.1%	149 out of 2281 genes, 6.5%	0.68526
signaling	23 out of 378 genes, 6.1%	149 out of 2281 genes, 6.5%	0.68526
single organism signaling	23 out of 378 genes, 6.1%	149 out of 2281 genes, 6.5%	0.68526
single-organism process	177 out of 378 genes, 46.8%	1092 out of 2281 genes, 47.9%	0.692379
regulation of macromolecule metabolic process	28 out of 378 genes, 7.4%	181 out of 2281 genes, 7.9%	0.693266
cellular protein complex assembly	26 out of 378 genes, 6.9%	169 out of 2281 genes, 7.4%	0.699838
establishment of localization in cell	42 out of 378 genes, 11.1%	269 out of 2281 genes, 11.8%	0.700754
vacuolar transport	3 out of 378 genes, 0.8%	21 out of 2281 genes, 0.9%	0.701624
phytosteroid metabolic process	3 out of 378 genes, 0.8%	21 out of 2281 genes, 0.9%	0.701624
brassinosteroid metabolic process	3 out of 378 genes, 0.8%	21 out of 2281 genes, 0.9%	0.701624
response to nutrient levels	3 out of 378 genes, 0.8%	21 out of 2281 genes, 0.9%	0.701624
cellular response to nutrient levels	3 out of 378 genes, 0.8%	21 out of 2281 genes, 0.9%	0.701624
ER to Golgi vesicle-mediated transport	2 out of 378 genes, 0.5%	14 out of 2281 genes, 0.6%	0.701657
nucleus organization	2 out of 378 genes, 0.5%	14 out of 2281 genes, 0.6%	0.701657
protein import into peroxisome matrix	2 out of 378 genes, 0.5%	14 out of 2281 genes, 0.6%	0.701657
polyol biosynthetic process	2 out of 378 genes, 0.5%	14 out of 2281 genes, 0.6%	0.701657
cellular response to abscisic acid stimulus	2 out of 378 genes, 0.5%	14 out of 2281 genes, 0.6%	0.701657
negative regulation of macromolecule biosynthetic process	4 out of 378 genes, 1.1%	28 out of 2281 genes, 1.2%	0.706267
negative regulation of cellular biosynthetic process	4 out of 378 genes, 1.1%	28 out of 2281 genes, 1.2%	0.706267
regulation of cellular component organization	4 out of 378 genes, 1.1%	28 out of 2281 genes, 1.2%	0.706267
negative regulation of cellular macromolecule biosynthetic process	4 out of 378 genes, 1.1%	28 out of 2281 genes, 1.2%	0.706267
regulation of nitrogen compound metabolic process	21 out of 378 genes, 5.6%	138 out of 2281 genes, 6.0%	0.706484
intracellular transport	33 out of 378 genes, 8.7%	214 out of 2281 genes, 9.4%	0.712353
post-embryonic development	35 out of 378 genes, 9.3%	227 out of 2281 genes, 10.0%	0.71742
embryo development ending in seed dormancy	11 out of 378 genes, 2.9%	75 out of 2281 genes, 3.3%	0.721541
photorespiration	9 out of 378 genes, 2.4%	62 out of 2281 genes, 2.7%	0.722587
purine nucleotide biosynthetic process	7 out of 378 genes, 1.9%	49 out of 2281 genes, 2.1%	0.726614
proteolysis	35 out of 378 genes, 9.3%	228 out of 2281 genes, 10.0%	0.727681
cellular response to organic substance	14 out of 378 genes, 3.7%	95 out of 2281 genes, 4.2%	0.730487
cellular component organization	91 out of 378 genes, 24.1%	575 out of 2281 genes, 25.2%	0.731164
response to auxin stimulus	4 out of 378 genes, 1.1%	29 out of 2281 genes, 1.3%	0.733034
sterol metabolic process	4 out of 378 genes, 1.1%	29 out of 2281 genes, 1.3%	0.733034
sterol biosynthetic process	4 out of 378 genes, 1.1%	29 out of 2281 genes, 1.3%	0.733034
vitamin metabolic process	5 out of 378 genes, 1.3%	36 out of 2281 genes, 1.6%	0.7365
regulation of translation	2 out of 378 genes, 0.5%	15 out of 2281 genes, 0.7%	0.738215
protein targeting to peroxisome	2 out of 378 genes, 0.5%	15 out of 2281 genes, 0.7%	0.738215
seed dormancy process	2 out of 378 genes, 0.5%	15 out of 2281 genes, 0.7%	0.738215
dormancy process	2 out of 378 genes, 0.5%	15 out of 2281 genes, 0.7%	0.738215
peroxisomal transport	2 out of 378 genes, 0.5%	15 out of 2281 genes, 0.7%	0.738215
protein localization to peroxisome	2 out of 378 genes, 0.5%	15 out of 2281 genes, 0.7%	0.738215
establishment of protein localization to peroxisome	2 out of 378 genes, 0.5%	15 out of 2281 genes, 0.7%	0.738215
nitrogen compound transport	6 out of 378 genes, 1.6%	43 out of 2281 genes, 1.9%	0.74124
small molecule metabolic process	120 out of 378 genes, 31.7%	754 out of 2281 genes, 33.1%	0.742085
cellular localization	43 out of 378 genes, 11.4%	280 out of 2281 genes, 12.3%	0.745769
cellular metabolic compound salvage	10 out of 378 genes, 2.6%	70 out of 2281 genes, 3.1%	0.747543
regulation of cellular process	62 out of 378 genes, 16.4%	399 out of 2281 genes, 17.5%	0.751477
cell communication	26 out of 378 genes, 6.9%	174 out of 2281 genes, 7.6%	0.757154
post-embryonic organ development	9 out of 378 genes, 2.4%	64 out of 2281 genes, 2.8%	0.758015
cytoplasmic transport	18 out of 378 genes, 4.8%	123 out of 2281 genes, 5.4%	0.760063
pollen development	3 out of 378 genes, 0.8%	23 out of 2281 genes, 1.0%	0.760441
jasmonic acid metabolic process	3 out of 378 genes, 0.8%	23 out of 2281 genes, 1.0%	0.760441
jasmonic acid biosynthetic process	3 out of 378 genes, 0.8%	23 out of 2281 genes, 1.0%	0.760441
mRNA modification	3 out of 378 genes, 0.8%	23 out of 2281 genes, 1.0%	0.760441
energy derivation by oxidation of organic compounds	7 out of 378 genes, 1.9%	51 out of 2281 genes, 2.2%	0.765534
cell redox homeostasis	7 out of 378 genes, 1.9%	51 out of 2281 genes, 2.2%	0.765534
transmembrane transport	13 out of 378 genes, 3.4%	91 out of 2281 genes, 4.0%	0.766925
regulation of gene expression	21 out of 378 genes, 5.6%	143 out of 2281 genes, 6.3%	0.768042
macromolecule localization	31 out of 378 genes, 8.2%	207 out of 2281 genes, 9.1%	0.769595
ribonucleotide biosynthetic process	8 out of 378 genes, 2.1%	58 out of 2281 genes, 2.5%	0.769864
ribose phosphate biosynthetic process	8 out of 378 genes, 2.1%	58 out of 2281 genes, 2.5%	0.769864
M phase	2 out of 378 genes, 0.5%	16 out of 2281 genes, 0.7%	0.770884
ATP catabolic process	2 out of 378 genes, 0.5%	16 out of 2281 genes, 0.7%	0.770884
plant-type cell wall organization or biogenesis	9 out of 378 genes, 2.4%	65 out of 2281 genes, 2.8%	0.7745
cellular protein catabolic process	17 out of 378 genes, 4.5%	118 out of 2281 genes, 5.2%	0.778267
regulation of growth	5 out of 378 genes, 1.3%	38 out of 2281 genes, 1.7%	0.77993
cell wall biogenesis	5 out of 378 genes, 1.3%	38 out of 2281 genes, 1.7%	0.77993
establishment of localization	72 out of 378 genes, 19.0%	465 out of 2281 genes, 20.4%	0.780302
anion transport	4 out of 378 genes, 1.1%	31 out of 2281 genes, 1.4%	0.780998
negative regulation of biosynthetic process	4 out of 378 genes, 1.1%	31 out of 2281 genes, 1.4%	0.780998
lipid localization	4 out of 378 genes, 1.1%	31 out of 2281 genes, 1.4%	0.780998
coenzyme biosynthetic process	7 out of 378 genes, 1.9%	52 out of 2281 genes, 2.3%	0.783423
purine nucleoside triphosphate metabolic process	9 out of 378 genes, 2.4%	66 out of 2281 genes, 2.9%	0.790169
purine ribonucleoside triphosphate metabolic process	9 out of 378 genes, 2.4%	66 out of 2281 genes, 2.9%	0.790169
response to abscisic acid stimulus	9 out of 378 genes, 2.4%	66 out of 2281 genes, 2.9%	0.790169
organic substance transport	32 out of 378 genes, 8.5%	216 out of 2281 genes, 9.5%	0.794027
cellular catabolic process	47 out of 378 genes, 12.4%	311 out of 2281 genes, 13.6%	0.794603
aromatic amino acid family biosynthetic process	5 out of 378 genes, 1.3%	39 out of 2281 genes, 1.7%	0.799482
dicarboxylic acid metabolic process	5 out of 378 genes, 1.3%	39 out of 2281 genes, 1.7%	0.799482
chromatin assembly or disassembly	2 out of 378 genes, 0.5%	17 out of 2281 genes, 0.7%	0.799947
protein import into nucleus	2 out of 378 genes, 0.5%	17 out of 2281 genes, 0.7%	0.799947
protein localization to nucleus	2 out of 378 genes, 0.5%	17 out of 2281 genes, 0.7%	0.799947
water-soluble vitamin biosynthetic process	2 out of 378 genes, 0.5%	17 out of 2281 genes, 0.7%	0.799947
protein targeting to nucleus	2 out of 378 genes, 0.5%	17 out of 2281 genes, 0.7%	0.799947
nuclear import	2 out of 378 genes, 0.5%	17 out of 2281 genes, 0.7%	0.799947
S-glycoside metabolic process	7 out of 378 genes, 1.9%	53 out of 2281 genes, 2.3%	0.800279
glycosinolate metabolic process	7 out of 378 genes, 1.9%	53 out of 2281 genes, 2.3%	0.800279
glucosinolate metabolic process	7 out of 378 genes, 1.9%	53 out of 2281 genes, 2.3%	0.800279
toxin metabolic process	4 out of 378 genes, 1.1%	32 out of 2281 genes, 1.4%	0.802292
toxin catabolic process	4 out of 378 genes, 1.1%	32 out of 2281 genes, 1.4%	0.802292
ribonucleoside triphosphate metabolic process	9 out of 378 genes, 2.4%	67 out of 2281 genes, 2.9%	0.805029
fatty acid metabolic process	13 out of 378 genes, 3.4%	94 out of 2281 genes, 4.1%	0.806499
single-organism cellular process	148 out of 378 genes, 39.2%	936 out of 2281 genes, 41.0%	0.808041
regulation of meristem growth	3 out of 378 genes, 0.8%	25 out of 2281 genes, 1.1%	0.809525
heterocycle metabolic process	92 out of 378 genes, 24.3%	594 out of 2281 genes, 26.0%	0.81287
gluconeogenesis	7 out of 378 genes, 1.9%	54 out of 2281 genes, 2.4%	0.816122
protein phosphorylation	5 out of 378 genes, 1.3%	40 out of 2281 genes, 1.8%	0.817644
transport	64 out of 378 genes, 16.9%	421 out of 2281 genes, 18.5%	0.81804
nucleoside triphosphate metabolic process	9 out of 378 genes, 2.4%	68 out of 2281 genes, 3.0%	0.819091
water-soluble vitamin metabolic process	2 out of 378 genes, 0.5%	18 out of 2281 genes, 0.8%	0.825698
amino acid transport	2 out of 378 genes, 0.5%	18 out of 2281 genes, 0.8%	0.825698
seed maturation	2 out of 378 genes, 0.5%	18 out of 2281 genes, 0.8%	0.825698
localization	73 out of 378 genes, 19.3%	479 out of 2281 genes, 21.0%	0.828986
acyl-CoA metabolic process	3 out of 378 genes, 0.8%	26 out of 2281 genes, 1.1%	0.830714
glutamine family amino acid metabolic process	3 out of 378 genes, 0.8%	26 out of 2281 genes, 1.1%	0.830714
thioester metabolic process	3 out of 378 genes, 0.8%	26 out of 2281 genes, 1.1%	0.830714
Golgi organization	7 out of 378 genes, 1.9%	55 out of 2281 genes, 2.4%	0.830976
response to alcohol	10 out of 378 genes, 2.6%	76 out of 2281 genes, 3.3%	0.834028
cell wall modification	5 out of 378 genes, 1.3%	41 out of 2281 genes, 1.8%	0.834466
aerobic respiration	4 out of 378 genes, 1.1%	34 out of 2281 genes, 1.5%	0.839844
plant-type cell wall organization	7 out of 378 genes, 1.9%	56 out of 2281 genes, 2.5%	0.84487
purine ribonucleotide metabolic process	10 out of 378 genes, 2.6%	77 out of 2281 genes, 3.4%	0.845944
response to water deprivation	6 out of 378 genes, 1.6%	49 out of 2281 genes, 2.1%	0.846528
vitamin biosynthetic process	2 out of 378 genes, 0.5%	19 out of 2281 genes, 0.8%	0.848434
organic anion transport	2 out of 378 genes, 0.5%	19 out of 2281 genes, 0.8%	0.848434
organic acid transport	2 out of 378 genes, 0.5%	19 out of 2281 genes, 0.8%	0.848434
carboxylic acid transport	2 out of 378 genes, 0.5%	19 out of 2281 genes, 0.8%	0.848434
organelle fission	2 out of 378 genes, 0.5%	19 out of 2281 genes, 0.8%	0.848434
purine nucleotide metabolic process	12 out of 378 genes, 3.2%	91 out of 2281 genes, 4.0%	0.849291
pyrimidine ribonucleotide metabolic process	3 out of 378 genes, 0.8%	27 out of 2281 genes, 1.2%	0.849852
pyrimidine ribonucleotide biosynthetic process	3 out of 378 genes, 0.8%	27 out of 2281 genes, 1.2%	0.849852
purine-containing compound metabolic process	13 out of 378 genes, 3.4%	98 out of 2281 genes, 4.3%	0.851373
carbohydrate derivative metabolic process	46 out of 378 genes, 12.2%	313 out of 2281 genes, 13.7%	0.851728
response to endoplasmic reticulum stress	4 out of 378 genes, 1.1%	35 out of 2281 genes, 1.5%	0.856266
cytoskeleton organization	7 out of 378 genes, 1.9%	57 out of 2281 genes, 2.5%	0.857837
hexose biosynthetic process	7 out of 378 genes, 1.9%	57 out of 2281 genes, 2.5%	0.857837
response to water stimulus	6 out of 378 genes, 1.6%	50 out of 2281 genes, 2.2%	0.860154
cellular aromatic compound metabolic process	94 out of 378 genes, 24.9%	616 out of 2281 genes, 27.0%	0.862084
nucleobase-containing compound biosynthetic process	21 out of 378 genes, 5.6%	153 out of 2281 genes, 6.7%	0.863942
methionine biosynthetic process	3 out of 378 genes, 0.8%	28 out of 2281 genes, 1.2%	0.867082
mitotic cell cycle	2 out of 378 genes, 0.5%	20 out of 2281 genes, 0.9%	0.868443
negative regulation of metabolic process	7 out of 378 genes, 1.9%	58 out of 2281 genes, 2.5%	0.869911
response to lipid	10 out of 378 genes, 2.6%	80 out of 2281 genes, 3.5%	0.877715
nucleotide biosynthetic process	12 out of 378 genes, 3.2%	94 out of 2281 genes, 4.1%	0.878506
nucleoside phosphate biosynthetic process	12 out of 378 genes, 3.2%	94 out of 2281 genes, 4.1%	0.878506
organic cyclic compound metabolic process	101 out of 378 genes, 26.7%	664 out of 2281 genes, 29.1%	0.881904
methionine metabolic process	3 out of 378 genes, 0.8%	29 out of 2281 genes, 1.3%	0.882549
cytokinesis	2 out of 378 genes, 0.5%	21 out of 2281 genes, 0.9%	0.886003
phenylpropanoid biosynthetic process	2 out of 378 genes, 0.5%	21 out of 2281 genes, 0.9%	0.886003
response to ethylene stimulus	2 out of 378 genes, 0.5%	21 out of 2281 genes, 0.9%	0.886003
ribonucleotide metabolic process	12 out of 378 genes, 3.2%	95 out of 2281 genes, 4.2%	0.887175
ribose phosphate metabolic process	12 out of 378 genes, 3.2%	95 out of 2281 genes, 4.2%	0.887175
cellular response to stimulus	42 out of 378 genes, 11.1%	294 out of 2281 genes, 12.9%	0.888938
monosaccharide biosynthetic process	7 out of 378 genes, 1.9%	60 out of 2281 genes, 2.6%	0.891536
cellular modified amino acid metabolic process	3 out of 378 genes, 0.8%	30 out of 2281 genes, 1.3%	0.896396
phenylpropanoid metabolic process	3 out of 378 genes, 0.8%	30 out of 2281 genes, 1.3%	0.896396
regulation of meristem development	3 out of 378 genes, 0.8%	30 out of 2281 genes, 1.3%	0.896396
organonitrogen compound catabolic process	16 out of 378 genes, 4.2%	125 out of 2281 genes, 5.5%	0.904893
purine nucleoside metabolic process	9 out of 378 genes, 2.4%	76 out of 2281 genes, 3.3%	0.905231
purine ribonucleoside metabolic process	9 out of 378 genes, 2.4%	76 out of 2281 genes, 3.3%	0.905231
cellular macromolecule catabolic process	17 out of 378 genes, 4.5%	132 out of 2281 genes, 5.8%	0.905845
amine biosynthetic process	4 out of 378 genes, 1.1%	39 out of 2281 genes, 1.7%	0.908358
pyrimidine nucleotide metabolic process	3 out of 378 genes, 0.8%	31 out of 2281 genes, 1.4%	0.90876
pyrimidine nucleotide biosynthetic process	3 out of 378 genes, 0.8%	31 out of 2281 genes, 1.4%	0.90876
multicellular organismal reproductive process	3 out of 378 genes, 0.8%	31 out of 2281 genes, 1.4%	0.90876
cellular process involved in reproduction	3 out of 378 genes, 0.8%	31 out of 2281 genes, 1.4%	0.90876
floral whorl development	5 out of 378 genes, 1.3%	47 out of 2281 genes, 2.1%	0.910591
aromatic amino acid family metabolic process	9 out of 378 genes, 2.4%	77 out of 2281 genes, 3.4%	0.913077
acetyl-CoA metabolic process	2 out of 378 genes, 0.5%	23 out of 2281 genes, 1.0%	0.914795
cellular membrane fusion	2 out of 378 genes, 0.5%	23 out of 2281 genes, 1.0%	0.914795
peroxisome organization	2 out of 378 genes, 0.5%	23 out of 2281 genes, 1.0%	0.914795
cellular modified amino acid biosynthetic process	2 out of 378 genes, 0.5%	23 out of 2281 genes, 1.0%	0.914795
anatomical structure formation involved in morphogenesis	2 out of 378 genes, 0.5%	23 out of 2281 genes, 1.0%	0.914795
membrane fusion	2 out of 378 genes, 0.5%	23 out of 2281 genes, 1.0%	0.914795
glycolysis	11 out of 378 genes, 2.9%	92 out of 2281 genes, 4.0%	0.917636
proteasomal protein catabolic process	5 out of 378 genes, 1.3%	48 out of 2281 genes, 2.1%	0.919747
tRNA metabolic process	3 out of 378 genes, 0.8%	32 out of 2281 genes, 1.4%	0.919774
secondary metabolic process	16 out of 378 genes, 4.2%	128 out of 2281 genes, 5.6%	0.922965
nucleoside metabolic process	10 out of 378 genes, 2.6%	86 out of 2281 genes, 3.8%	0.925364
cellular biogenic amine catabolic process	2 out of 378 genes, 0.5%	24 out of 2281 genes, 1.1%	0.926491
negative regulation of gene expression	4 out of 378 genes, 1.1%	41 out of 2281 genes, 1.8%	0.927516
response to organic substance	42 out of 378 genes, 11.1%	303 out of 2281 genes, 13.3%	0.928138
multicellular organism reproduction	3 out of 378 genes, 0.8%	33 out of 2281 genes, 1.4%	0.929563
single organism reproductive process	3 out of 378 genes, 0.8%	33 out of 2281 genes, 1.4%	0.929563
response to heat	7 out of 378 genes, 1.9%	65 out of 2281 genes, 2.8%	0.932749
ribonucleoside metabolic process	9 out of 378 genes, 2.4%	80 out of 2281 genes, 3.5%	0.933395
Golgi vesicle transport	6 out of 378 genes, 1.6%	58 out of 2281 genes, 2.5%	0.936961
macromolecule modification	31 out of 378 genes, 8.2%	233 out of 2281 genes, 10.2%	0.937289
aspartate family amino acid biosynthetic process	3 out of 378 genes, 0.8%	34 out of 2281 genes, 1.5%	0.938246
proteolysis involved in cellular protein catabolic process	12 out of 378 genes, 3.2%	104 out of 2281 genes, 4.6%	0.944684
amine catabolic process	2 out of 378 genes, 0.5%	26 out of 2281 genes, 1.1%	0.945491
GTP metabolic process	2 out of 378 genes, 0.5%	26 out of 2281 genes, 1.1%	0.945491
guanosine-containing compound metabolic process	2 out of 378 genes, 0.5%	26 out of 2281 genes, 1.1%	0.945491
meristem maintenance	3 out of 378 genes, 0.8%	35 out of 2281 genes, 1.5%	0.945931
pyrimidine-containing compound biosynthetic process	3 out of 378 genes, 0.8%	35 out of 2281 genes, 1.5%	0.945931
hormone biosynthetic process	4 out of 378 genes, 1.1%	44 out of 2281 genes, 1.9%	0.949547
meristem development	4 out of 378 genes, 1.1%	44 out of 2281 genes, 1.9%	0.949547
reproductive structure development	20 out of 378 genes, 5.3%	162 out of 2281 genes, 7.1%	0.950538
reproductive system development	20 out of 378 genes, 5.3%	162 out of 2281 genes, 7.1%	0.950538
posttranscriptional regulation of gene expression	3 out of 378 genes, 0.8%	36 out of 2281 genes, 1.6%	0.952722
regulation of developmental growth	3 out of 378 genes, 0.8%	36 out of 2281 genes, 1.6%	0.952722
cellulose biosynthetic process	2 out of 378 genes, 0.5%	27 out of 2281 genes, 1.2%	0.953142
floral organ development	5 out of 378 genes, 1.3%	53 out of 2281 genes, 2.3%	0.954184
organic acid catabolic process	10 out of 378 genes, 2.6%	92 out of 2281 genes, 4.0%	0.956195
small molecule catabolic process	10 out of 378 genes, 2.6%	92 out of 2281 genes, 4.0%	0.956195
single-organism catabolic process	10 out of 378 genes, 2.6%	92 out of 2281 genes, 4.0%	0.956195
carboxylic acid catabolic process	10 out of 378 genes, 2.6%	92 out of 2281 genes, 4.0%	0.956195
glycosyl compound biosynthetic process	9 out of 378 genes, 2.4%	85 out of 2281 genes, 3.7%	0.958192
cell cycle phase	2 out of 378 genes, 0.5%	28 out of 2281 genes, 1.2%	0.959762
beta-glucan biosynthetic process	2 out of 378 genes, 0.5%	28 out of 2281 genes, 1.2%	0.959762
negative regulation of macromolecule metabolic process	4 out of 378 genes, 1.1%	46 out of 2281 genes, 2.0%	0.96063
pyrimidine-containing compound metabolic process	3 out of 378 genes, 0.8%	38 out of 2281 genes, 1.7%	0.963984
mRNA metabolic process	4 out of 378 genes, 1.1%	47 out of 2281 genes, 2.1%	0.965285
S-glycoside biosynthetic process	4 out of 378 genes, 1.1%	47 out of 2281 genes, 2.1%	0.965285
glycosinolate biosynthetic process	4 out of 378 genes, 1.1%	47 out of 2281 genes, 2.1%	0.965285
glucosinolate biosynthetic process	4 out of 378 genes, 1.1%	47 out of 2281 genes, 2.1%	0.965285
developmental process involved in reproduction	22 out of 378 genes, 5.8%	182 out of 2281 genes, 8.0%	0.967953
ubiquitin-dependent protein catabolic process	9 out of 378 genes, 2.4%	88 out of 2281 genes, 3.9%	0.968773
modification-dependent protein catabolic process	9 out of 378 genes, 2.4%	88 out of 2281 genes, 3.9%	0.968773
modification-dependent macromolecule catabolic process	9 out of 378 genes, 2.4%	88 out of 2281 genes, 3.9%	0.968773
hormone metabolic process	4 out of 378 genes, 1.1%	48 out of 2281 genes, 2.1%	0.969425
amine metabolic process	8 out of 378 genes, 2.1%	81 out of 2281 genes, 3.6%	0.970998
purine nucleotide catabolic process	3 out of 378 genes, 0.8%	40 out of 2281 genes, 1.8%	0.972688
cellular biogenic amine metabolic process	3 out of 378 genes, 0.8%	40 out of 2281 genes, 1.8%	0.972688
nucleoside triphosphate catabolic process	3 out of 378 genes, 0.8%	40 out of 2281 genes, 1.8%	0.972688
purine nucleoside triphosphate catabolic process	3 out of 378 genes, 0.8%	40 out of 2281 genes, 1.8%	0.972688
purine ribonucleotide catabolic process	3 out of 378 genes, 0.8%	40 out of 2281 genes, 1.8%	0.972688
nucleotide catabolic process	3 out of 378 genes, 0.8%	40 out of 2281 genes, 1.8%	0.972688
ribonucleoside triphosphate catabolic process	3 out of 378 genes, 0.8%	40 out of 2281 genes, 1.8%	0.972688
purine ribonucleoside triphosphate catabolic process	3 out of 378 genes, 0.8%	40 out of 2281 genes, 1.8%	0.972688
ribonucleotide catabolic process	3 out of 378 genes, 0.8%	40 out of 2281 genes, 1.8%	0.972688
organophosphate catabolic process	3 out of 378 genes, 0.8%	40 out of 2281 genes, 1.8%	0.972688
nucleoside phosphate catabolic process	3 out of 378 genes, 0.8%	40 out of 2281 genes, 1.8%	0.972688
regulation of multicellular organismal process	7 out of 378 genes, 1.9%	74 out of 2281 genes, 3.2%	0.973608
purine nucleoside catabolic process	3 out of 378 genes, 0.8%	41 out of 2281 genes, 1.8%	0.976254
aspartate family amino acid metabolic process	3 out of 378 genes, 0.8%	41 out of 2281 genes, 1.8%	0.976254
nucleoside catabolic process	3 out of 378 genes, 0.8%	41 out of 2281 genes, 1.8%	0.976254
ribonucleoside catabolic process	3 out of 378 genes, 0.8%	41 out of 2281 genes, 1.8%	0.976254
cellular amine metabolic process	3 out of 378 genes, 0.8%	41 out of 2281 genes, 1.8%	0.976254
purine ribonucleoside catabolic process	3 out of 378 genes, 0.8%	41 out of 2281 genes, 1.8%	0.976254
purine-containing compound catabolic process	3 out of 378 genes, 0.8%	41 out of 2281 genes, 1.8%	0.976254
reproductive process	23 out of 378 genes, 6.1%	194 out of 2281 genes, 8.5%	0.977784
proteasomal ubiquitin-dependent protein catabolic process	2 out of 378 genes, 0.5%	32 out of 2281 genes, 1.4%	0.978327
regulation of post-embryonic development	3 out of 378 genes, 0.8%	42 out of 2281 genes, 1.8%	0.979376
secondary metabolite biosynthetic process	6 out of 378 genes, 1.6%	69 out of 2281 genes, 3.0%	0.981484
glycosyl compound metabolic process	15 out of 378 genes, 4.0%	140 out of 2281 genes, 6.1%	0.983493
reproduction	23 out of 378 genes, 6.1%	199 out of 2281 genes, 8.7%	0.984816
cell cycle process	4 out of 378 genes, 1.1%	54 out of 2281 genes, 2.4%	0.986043
DNA metabolic process	5 out of 378 genes, 1.3%	63 out of 2281 genes, 2.8%	0.986317
glycosyl compound catabolic process	3 out of 378 genes, 0.8%	45 out of 2281 genes, 2.0%	0.986564
regulation of multicellular organismal development	6 out of 378 genes, 1.6%	73 out of 2281 genes, 3.2%	0.988501
cellular protein modification process	21 out of 378 genes, 5.6%	190 out of 2281 genes, 8.3%	0.990142
protein modification process	21 out of 378 genes, 5.6%	190 out of 2281 genes, 8.3%	0.990142
vesicle-mediated transport	7 out of 378 genes, 1.9%	83 out of 2281 genes, 3.6%	0.990457
flower development	5 out of 378 genes, 1.3%	66 out of 2281 genes, 2.9%	0.99066
cell cycle	4 out of 378 genes, 1.1%	59 out of 2281 genes, 2.6%	0.992925
regulation of developmental process	7 out of 378 genes, 1.9%	87 out of 2281 genes, 3.8%	0.994065
carbohydrate derivative catabolic process	3 out of 378 genes, 0.8%	51 out of 2281 genes, 2.2%	0.994426
nucleobase-containing compound catabolic process	3 out of 378 genes, 0.8%	52 out of 2281 genes, 2.3%	0.9952
protein modification by small protein conjugation or removal	2 out of 378 genes, 0.5%	42 out of 2281 genes, 1.8%	0.995624
chromatin organization	3 out of 378 genes, 0.8%	53 out of 2281 genes, 2.3%	0.995868
carbohydrate derivative biosynthetic process	14 out of 378 genes, 3.7%	148 out of 2281 genes, 6.5%	0.996268
RNA splicing	2 out of 378 genes, 0.5%	43 out of 2281 genes, 1.9%	0.996283
cellular lipid catabolic process	2 out of 378 genes, 0.5%	43 out of 2281 genes, 1.9%	0.996283
proteasome core complex assembly	3 out of 378 genes, 0.8%	54 out of 2281 genes, 2.4%	0.996446
aromatic compound catabolic process	5 out of 378 genes, 1.3%	76 out of 2281 genes, 3.3%	0.997521
lipid catabolic process	2 out of 378 genes, 0.5%	46 out of 2281 genes, 2.0%	0.99773
chromosome organization	3 out of 378 genes, 0.8%	57 out of 2281 genes, 2.5%	0.997748
response to topologically incorrect protein	4 out of 378 genes, 1.1%	68 out of 2281 genes, 3.0%	0.998018
heterocycle catabolic process	5 out of 378 genes, 1.3%	82 out of 2281 genes, 3.6%	0.998919
cellular nitrogen compound catabolic process	5 out of 378 genes, 1.3%	83 out of 2281 genes, 3.6%	0.999061
organic cyclic compound catabolic process	5 out of 378 genes, 1.3%	83 out of 2281 genes, 3.6%	0.999061
proteasome assembly	3 out of 378 genes, 0.8%	63 out of 2281 genes, 2.8%	0.999109
response to misfolded protein	3 out of 378 genes, 0.8%	63 out of 2281 genes, 2.8%	0.999109
cellular component
constituent of ribosome	34 out of 345 genes, 9.9%	103 out of 2143 genes, 4.8%	1.06099e-05
tetrapyrrole binding	21 out of 345 genes, 6.1%	52 out of 2143 genes, 2.4%	1.89239e-05
lactoylglutathione lyase activity	6 out of 345 genes, 1.7%	8 out of 2143 genes, 0.4%	0.000350955
chlorophyll binding	6 out of 345 genes, 1.7%	8 out of 2143 genes, 0.4%	0.000350955
structural molecule activity	37 out of 345 genes, 10.7%	139 out of 2143 genes, 6.5%	0.000729996
carbon-sulfur lyase activity	7 out of 345 genes, 2.0%	12 out of 2143 genes, 0.6%	0.00100435
heme binding	15 out of 345 genes, 4.3%	43 out of 2143 genes, 2.0%	0.00185976
metal ion binding	91 out of 345 genes, 26.4%	445 out of 2143 genes, 20.8%	0.00369528
copper ion binding	28 out of 345 genes, 8.1%	107 out of 2143 genes, 5.0%	0.00427337
transition metal ion binding	57 out of 345 genes, 16.5%	262 out of 2143 genes, 12.2%	0.00627676
antioxidant activity	17 out of 345 genes, 4.9%	58 out of 2143 genes, 2.7%	0.00750715
L-ascorbate oxidase activity	5 out of 345 genes, 1.4%	9 out of 2143 genes, 0.4%	0.00755772
oxidoreductase activity, acting on diphenols and related substances as donors, oxygen as acceptor	5 out of 345 genes, 1.4%	9 out of 2143 genes, 0.4%	0.00755772
nutrient reservoir activity	5 out of 345 genes, 1.4%	9 out of 2143 genes, 0.4%	0.00755772
cation binding	96 out of 345 genes, 27.8%	487 out of 2143 genes, 22.7%	0.00909587
rRNA binding	6 out of 345 genes, 1.7%	13 out of 2143 genes, 0.6%	0.0104575
aminomethyltransferase activity	3 out of 345 genes, 0.9%	4 out of 2143 genes, 0.2%	0.0145823
electron transporter, transferring electrons within the cyclic electron transport pathway of photosynthesis activity	3 out of 345 genes, 0.9%	4 out of 2143 genes, 0.2%	0.0145823
oxidoreductase activity	89 out of 345 genes, 25.8%	457 out of 2143 genes, 21.3%	0.0173346
peroxidase activity	11 out of 345 genes, 3.2%	36 out of 2143 genes, 1.7%	0.021542
oxidoreductase activity, acting on peroxide as acceptor	11 out of 345 genes, 3.2%	36 out of 2143 genes, 1.7%	0.021542
oxidoreductase activity, acting on diphenols and related substances as donors	6 out of 345 genes, 1.7%	15 out of 2143 genes, 0.7%	0.0229438
isopentenyl-diphosphate delta-isomerase activity	2 out of 345 genes, 0.6%	2 out of 2143 genes, 0.1%	0.0258545
5S rRNA binding	2 out of 345 genes, 0.6%	2 out of 2143 genes, 0.1%	0.0258545
intramolecular oxidoreductase activity, transposing C=C bonds	2 out of 345 genes, 0.6%	2 out of 2143 genes, 0.1%	0.0258545
electron transporter, transferring electrons within CoQH2-cytochrome c reductase complex activity	2 out of 345 genes, 0.6%	2 out of 2143 genes, 0.1%	0.0258545
xylan 1,4-beta-xylosidase activity	4 out of 345 genes, 1.2%	8 out of 2143 genes, 0.4%	0.0269859
electron carrier activity	19 out of 345 genes, 5.5%	76 out of 2143 genes, 3.5%	0.0278803
iron ion binding	9 out of 345 genes, 2.6%	30 out of 2143 genes, 1.4%	0.0405719
2-alkenal reductase [NAD(P)] activity	12 out of 345 genes, 3.5%	45 out of 2143 genes, 2.1%	0.0468353
transferase activity, transferring aldehyde or ketonic groups	3 out of 345 genes, 0.9%	6 out of 2143 genes, 0.3%	0.056684
manganese ion binding	4 out of 345 genes, 1.2%	10 out of 2143 genes, 0.5%	0.0621169
5-methyltetrahydropteroyltriglutamate-homocysteine S-methyltransferase activity	2 out of 345 genes, 0.6%	3 out of 2143 genes, 0.1%	0.0692794
ATP citrate synthase activity	2 out of 345 genes, 0.6%	3 out of 2143 genes, 0.1%	0.0692794
catalase activity	2 out of 345 genes, 0.6%	3 out of 2143 genes, 0.1%	0.0692794
peptide-methionine (S)-S-oxide reductase activity	2 out of 345 genes, 0.6%	3 out of 2143 genes, 0.1%	0.0692794
S-methyltransferase activity	2 out of 345 genes, 0.6%	3 out of 2143 genes, 0.1%	0.0692794
3-hydroxyisobutyrate dehydrogenase activity	2 out of 345 genes, 0.6%	3 out of 2143 genes, 0.1%	0.0692794
methionine synthase activity	2 out of 345 genes, 0.6%	3 out of 2143 genes, 0.1%	0.0692794
dTDP-4-dehydrorhamnose reductase activity	2 out of 345 genes, 0.6%	3 out of 2143 genes, 0.1%	0.0692794
monodehydroascorbate reductase (NADH) activity	2 out of 345 genes, 0.6%	3 out of 2143 genes, 0.1%	0.0692794
transferase activity, transferring amino-acyl groups	2 out of 345 genes, 0.6%	3 out of 2143 genes, 0.1%	0.0692794
hydrolase activity, acting on ether bonds	2 out of 345 genes, 0.6%	3 out of 2143 genes, 0.1%	0.0692794
5-methyltetrahydrofolate-dependent methyltransferase activity	2 out of 345 genes, 0.6%	3 out of 2143 genes, 0.1%	0.0692794
5-methyltetrahydropteroyltri-L-glutamate-dependent methyltransferase activity	2 out of 345 genes, 0.6%	3 out of 2143 genes, 0.1%	0.0692794
protein phosphorylated amino acid binding	2 out of 345 genes, 0.6%	3 out of 2143 genes, 0.1%	0.0692794
protein heterodimerization activity	2 out of 345 genes, 0.6%	3 out of 2143 genes, 0.1%	0.0692794
phosphoprotein binding	2 out of 345 genes, 0.6%	3 out of 2143 genes, 0.1%	0.0692794
superoxide dismutase activity	4 out of 345 genes, 1.2%	11 out of 2143 genes, 0.5%	0.0856267
oxidoreductase activity, acting on a sulfur group of donors, disulfide as acceptor	4 out of 345 genes, 1.2%	11 out of 2143 genes, 0.5%	0.0856267
oxidoreductase activity, acting on superoxide radicals as acceptor	4 out of 345 genes, 1.2%	11 out of 2143 genes, 0.5%	0.0856267
aminopeptidase activity	3 out of 345 genes, 0.9%	7 out of 2143 genes, 0.3%	0.087628
cofactor binding	31 out of 345 genes, 9.0%	153 out of 2143 genes, 7.1%	0.0926308
coenzyme binding	23 out of 345 genes, 6.7%	109 out of 2143 genes, 5.1%	0.0954506
oxidoreductase activity, acting on the CH-CH group of donors	15 out of 345 genes, 4.3%	67 out of 2143 genes, 3.1%	0.107733
malate dehydrogenase activity	4 out of 345 genes, 1.2%	12 out of 2143 genes, 0.6%	0.112782
adenylate kinase activity	2 out of 345 genes, 0.6%	4 out of 2143 genes, 0.2%	0.123977
glyceraldehyde-3-phosphate dehydrogenase (NAD+) (phosphorylating) activity	2 out of 345 genes, 0.6%	4 out of 2143 genes, 0.2%	0.123977
malic enzyme activity	2 out of 345 genes, 0.6%	4 out of 2143 genes, 0.2%	0.123977
ribokinase activity	2 out of 345 genes, 0.6%	4 out of 2143 genes, 0.2%	0.123977
malate dehydrogenase (oxaloacetate-decarboxylating) activity	2 out of 345 genes, 0.6%	4 out of 2143 genes, 0.2%	0.123977
phosphogluconate dehydrogenase (decarboxylating) activity	3 out of 345 genes, 0.9%	8 out of 2143 genes, 0.4%	0.124013
metallopeptidase activity	7 out of 345 genes, 2.0%	27 out of 2143 genes, 1.3%	0.130058
ion binding	133 out of 345 genes, 38.6%	770 out of 2143 genes, 35.9%	0.147862
flavin adenine dinucleotide binding	5 out of 345 genes, 1.4%	18 out of 2143 genes, 0.8%	0.150264
oxidoreductase activity, acting on the CH-CH group of donors, NAD or NADP as acceptor	13 out of 345 genes, 3.8%	60 out of 2143 genes, 2.8%	0.155425
phosphotransferase activity, phosphate group as acceptor	3 out of 345 genes, 0.9%	9 out of 2143 genes, 0.4%	0.164756
carbohydrate phosphatase activity	3 out of 345 genes, 0.9%	9 out of 2143 genes, 0.4%	0.164756
nucleobase-containing compound kinase activity	3 out of 345 genes, 0.9%	9 out of 2143 genes, 0.4%	0.164756
sugar-phosphatase activity	3 out of 345 genes, 0.9%	9 out of 2143 genes, 0.4%	0.164756
peptidyl-prolyl cis-trans isomerase activity	7 out of 345 genes, 2.0%	29 out of 2143 genes, 1.4%	0.173036
metalloendopeptidase activity	4 out of 345 genes, 1.2%	14 out of 2143 genes, 0.7%	0.176404
glutathione peroxidase activity	2 out of 345 genes, 0.6%	5 out of 2143 genes, 0.2%	0.185211
succinate-CoA ligase activity	2 out of 345 genes, 0.6%	5 out of 2143 genes, 0.2%	0.185211
succinate-CoA ligase (ADP-forming) activity	2 out of 345 genes, 0.6%	5 out of 2143 genes, 0.2%	0.185211
nucleotide kinase activity	2 out of 345 genes, 0.6%	5 out of 2143 genes, 0.2%	0.185211
monocarboxylic acid binding	2 out of 345 genes, 0.6%	5 out of 2143 genes, 0.2%	0.185211
fructose 1,6-bisphosphate 1-phosphatase activity	2 out of 345 genes, 0.6%	5 out of 2143 genes, 0.2%	0.185211
binding	222 out of 345 genes, 64.3%	1331 out of 2143 genes, 62.1%	0.190959
isomerase activity	20 out of 345 genes, 5.8%	102 out of 2143 genes, 4.8%	0.195359
cis-trans isomerase activity	7 out of 345 genes, 2.0%	30 out of 2143 genes, 1.4%	0.196561
actin binding	3 out of 345 genes, 0.9%	10 out of 2143 genes, 0.5%	0.208744
methyltransferase activity	8 out of 345 genes, 2.3%	36 out of 2143 genes, 1.7%	0.211859
carboxylic acid binding	4 out of 345 genes, 1.2%	15 out of 2143 genes, 0.7%	0.211899
RNA binding	26 out of 345 genes, 7.5%	138 out of 2143 genes, 6.4%	0.21319
NAD binding	8 out of 345 genes, 2.3%	37 out of 2143 genes, 1.7%	0.235132
oxidoreductase activity, acting on NAD(P)H	9 out of 345 genes, 2.6%	43 out of 2143 genes, 2.0%	0.246094
enzyme regulator activity	9 out of 345 genes, 2.6%	43 out of 2143 genes, 2.0%	0.246094
pyruvate dehydrogenase activity	2 out of 345 genes, 0.6%	6 out of 2143 genes, 0.3%	0.249475
pyruvate dehydrogenase (acetyl-transferring) activity	2 out of 345 genes, 0.6%	6 out of 2143 genes, 0.3%	0.249475
ATP-dependent helicase activity	2 out of 345 genes, 0.6%	6 out of 2143 genes, 0.3%	0.249475
alpha-N-arabinofuranosidase activity	2 out of 345 genes, 0.6%	6 out of 2143 genes, 0.3%	0.249475
peroxiredoxin activity	2 out of 345 genes, 0.6%	6 out of 2143 genes, 0.3%	0.249475
purine NTP-dependent helicase activity	2 out of 345 genes, 0.6%	6 out of 2143 genes, 0.3%	0.249475
microtubule-severing ATPase activity	3 out of 345 genes, 0.9%	11 out of 2143 genes, 0.5%	0.254913
peptidase activity	31 out of 345 genes, 9.0%	171 out of 2143 genes, 8.0%	0.255801
cysteine-type peptidase activity	4 out of 345 genes, 1.2%	17 out of 2143 genes, 0.8%	0.287664
proton-transporting ATP synthase activity, rotational mechanism	4 out of 345 genes, 1.2%	17 out of 2143 genes, 0.8%	0.287664
NADP binding	6 out of 345 genes, 1.7%	28 out of 2143 genes, 1.3%	0.289387
enzyme activator activity	3 out of 345 genes, 0.9%	12 out of 2143 genes, 0.6%	0.302289
cytoskeletal protein binding	3 out of 345 genes, 0.9%	12 out of 2143 genes, 0.6%	0.302289
poly-pyrimidine tract binding	3 out of 345 genes, 0.9%	12 out of 2143 genes, 0.6%	0.302289
poly(U) RNA binding	3 out of 345 genes, 0.9%	12 out of 2143 genes, 0.6%	0.302289
transferase activity, transferring one-carbon groups	8 out of 345 genes, 2.3%	40 out of 2143 genes, 1.9%	0.309472
pattern binding	2 out of 345 genes, 0.6%	7 out of 2143 genes, 0.3%	0.314214
helicase activity	2 out of 345 genes, 0.6%	7 out of 2143 genes, 0.3%	0.314214
oxidoreductase activity, acting on the aldehyde or oxo group of donors, disulfide as acceptor	2 out of 345 genes, 0.6%	7 out of 2143 genes, 0.3%	0.314214
polysaccharide binding	2 out of 345 genes, 0.6%	7 out of 2143 genes, 0.3%	0.314214
transferase activity, transferring acyl groups, acyl groups converted into alkyl on transfer	2 out of 345 genes, 0.6%	7 out of 2143 genes, 0.3%	0.314214
exopeptidase activity	6 out of 345 genes, 1.7%	29 out of 2143 genes, 1.4%	0.31974
oxidoreductase activity, acting on the aldehyde or oxo group of donors	6 out of 345 genes, 1.7%	29 out of 2143 genes, 1.4%	0.31974
transaminase activity	4 out of 345 genes, 1.2%	18 out of 2143 genes, 0.8%	0.326921
transferase activity, transferring nitrogenous groups	4 out of 345 genes, 1.2%	18 out of 2143 genes, 0.8%	0.326921
oxidoreductase activity, acting on the CH-OH group of donors, NAD or NADP as acceptor	16 out of 345 genes, 4.6%	88 out of 2143 genes, 4.1%	0.337071
peptidase activity, acting on L-amino acid peptides	27 out of 345 genes, 7.8%	156 out of 2143 genes, 7.3%	0.369555
oxidoreductase activity, acting on CH-OH group of donors	17 out of 345 genes, 4.9%	96 out of 2143 genes, 4.5%	0.373198
endopeptidase inhibitor activity	2 out of 345 genes, 0.6%	8 out of 2143 genes, 0.4%	0.377614
CoA-ligase activity	2 out of 345 genes, 0.6%	8 out of 2143 genes, 0.4%	0.377614
L-ascorbate peroxidase activity	2 out of 345 genes, 0.6%	8 out of 2143 genes, 0.4%	0.377614
xyloglucan:xyloglucosyl transferase activity	2 out of 345 genes, 0.6%	8 out of 2143 genes, 0.4%	0.377614
acid-thiol ligase activity	2 out of 345 genes, 0.6%	8 out of 2143 genes, 0.4%	0.377614
L-malate dehydrogenase activity	2 out of 345 genes, 0.6%	8 out of 2143 genes, 0.4%	0.377614
amide binding	2 out of 345 genes, 0.6%	8 out of 2143 genes, 0.4%	0.377614
signaling receptor activity	2 out of 345 genes, 0.6%	8 out of 2143 genes, 0.4%	0.377614
endopeptidase regulator activity	2 out of 345 genes, 0.6%	8 out of 2143 genes, 0.4%	0.377614
single-stranded RNA binding	3 out of 345 genes, 0.9%	14 out of 2143 genes, 0.7%	0.397367
cobalt ion binding	5 out of 345 genes, 1.4%	26 out of 2143 genes, 1.2%	0.410262
unfolded protein binding	7 out of 345 genes, 2.0%	38 out of 2143 genes, 1.8%	0.413833
amino acid binding	2 out of 345 genes, 0.6%	9 out of 2143 genes, 0.4%	0.438431
ligase activity, forming carbon-sulfur bonds	2 out of 345 genes, 0.6%	9 out of 2143 genes, 0.4%	0.438431
peptidase inhibitor activity	2 out of 345 genes, 0.6%	9 out of 2143 genes, 0.4%	0.438431
peptidase regulator activity	2 out of 345 genes, 0.6%	9 out of 2143 genes, 0.4%	0.438431
oxidoreductase activity, acting on a sulfur group of donors	9 out of 345 genes, 2.6%	51 out of 2143 genes, 2.4%	0.439227
translation elongation factor activity	3 out of 345 genes, 0.9%	15 out of 2143 genes, 0.7%	0.443734
ATPase activity, coupled to transmembrane movement of ions, rotational mechanism	4 out of 345 genes, 1.2%	21 out of 2143 genes, 1.0%	0.444826
oxidoreductase activity, acting on NAD(P)H, quinone or similar compound as acceptor	4 out of 345 genes, 1.2%	22 out of 2143 genes, 1.0%	0.482948
aspartic-type endopeptidase activity	3 out of 345 genes, 0.9%	16 out of 2143 genes, 0.7%	0.488636
carbohydrate kinase activity	3 out of 345 genes, 0.9%	16 out of 2143 genes, 0.7%	0.488636
oxidoreductase activity, acting on a sulfur group of donors, NAD(P) as acceptor	2 out of 345 genes, 0.6%	10 out of 2143 genes, 0.5%	0.495852
endopeptidase activity	15 out of 345 genes, 4.3%	91 out of 2143 genes, 4.2%	0.505294
ATPase activity, coupled	9 out of 345 genes, 2.6%	54 out of 2143 genes, 2.5%	0.512612
threonine-type endopeptidase activity	4 out of 345 genes, 1.2%	23 out of 2143 genes, 1.1%	0.519992
threonine-type peptidase activity	4 out of 345 genes, 1.2%	23 out of 2143 genes, 1.1%	0.519992
heterocyclic compound binding	124 out of 345 genes, 35.9%	770 out of 2143 genes, 35.9%	0.521
proton-transporting ATPase activity, rotational mechanism	3 out of 345 genes, 0.9%	17 out of 2143 genes, 0.8%	0.531701
aspartic-type peptidase activity	3 out of 345 genes, 0.9%	17 out of 2143 genes, 0.8%	0.531701
nucleic acid binding	41 out of 345 genes, 11.9%	255 out of 2143 genes, 11.9%	0.533733
organic cyclic compound binding	124 out of 345 genes, 35.9%	772 out of 2143 genes, 36.0%	0.536689
hydrolase activity, hydrolyzing O-glycosyl compounds	16 out of 345 genes, 4.6%	99 out of 2143 genes, 4.6%	0.537393
receptor activity	2 out of 345 genes, 0.6%	11 out of 2143 genes, 0.5%	0.549395
protein domain specific binding	2 out of 345 genes, 0.6%	11 out of 2143 genes, 0.5%	0.549395
2 iron, 2 sulfur cluster binding	2 out of 345 genes, 0.6%	11 out of 2143 genes, 0.5%	0.549395
oxidoreductase activity, acting on paired donors, with incorporation or reduction of molecular oxygen	4 out of 345 genes, 1.2%	24 out of 2143 genes, 1.1%	0.55574
enzyme inhibitor activity	3 out of 345 genes, 0.9%	18 out of 2143 genes, 0.8%	0.572657
oxidoreductase activity, acting on the aldehyde or oxo group of donors, NAD or NADP as acceptor	3 out of 345 genes, 0.9%	18 out of 2143 genes, 0.8%	0.572657
beta-glucosidase activity	4 out of 345 genes, 1.2%	25 out of 2143 genes, 1.2%	0.590021
drug binding	2 out of 345 genes, 0.6%	12 out of 2143 genes, 0.6%	0.598816
hydrolase activity, acting on carbon-nitrogen (but not peptide) bonds, in linear amides	2 out of 345 genes, 0.6%	12 out of 2143 genes, 0.6%	0.598816
intramolecular transferase activity, phosphotransferases	2 out of 345 genes, 0.6%	12 out of 2143 genes, 0.6%	0.598816
protein homodimerization activity	2 out of 345 genes, 0.6%	12 out of 2143 genes, 0.6%	0.598816
carboxypeptidase activity	3 out of 345 genes, 0.9%	19 out of 2143 genes, 0.9%	0.611317
phospholipid binding	3 out of 345 genes, 0.9%	19 out of 2143 genes, 0.9%	0.611317
intramolecular transferase activity	3 out of 345 genes, 0.9%	19 out of 2143 genes, 0.9%	0.611317
intramolecular oxidoreductase activity	4 out of 345 genes, 1.2%	26 out of 2143 genes, 1.2%	0.622705
lipid binding	5 out of 345 genes, 1.4%	33 out of 2143 genes, 1.5%	0.633165
hydrolase activity, acting on glycosyl bonds	16 out of 345 genes, 4.6%	105 out of 2143 genes, 4.9%	0.639762
hydrogen ion transmembrane transporter activity	6 out of 345 genes, 1.7%	40 out of 2143 genes, 1.9%	0.642859
monooxygenase activity	2 out of 345 genes, 0.6%	13 out of 2143 genes, 0.6%	0.644052
protein transmembrane transporter activity	2 out of 345 genes, 0.6%	13 out of 2143 genes, 0.6%	0.644052
FMN binding	2 out of 345 genes, 0.6%	13 out of 2143 genes, 0.6%	0.644052
P-P-bond-hydrolysis-driven protein transmembrane transporter activity	2 out of 345 genes, 0.6%	13 out of 2143 genes, 0.6%	0.644052
protein dimerization activity	3 out of 345 genes, 0.9%	20 out of 2143 genes, 0.9%	0.647568
carbohydrate binding	4 out of 345 genes, 1.2%	27 out of 2143 genes, 1.3%	0.6537
magnesium ion binding	8 out of 345 genes, 2.3%	55 out of 2143 genes, 2.6%	0.681528
cation-transporting ATPase activity	4 out of 345 genes, 1.2%	28 out of 2143 genes, 1.3%	0.68295
nucleic acid binding transcription factor activity	2 out of 345 genes, 0.6%	14 out of 2143 genes, 0.7%	0.685166
sequence-specific DNA binding transcription factor activity	2 out of 345 genes, 0.6%	14 out of 2143 genes, 0.7%	0.685166
macromolecule transmembrane transporter activity	2 out of 345 genes, 0.6%	14 out of 2143 genes, 0.7%	0.685166
glucan endo-1,3-beta-D-glucosidase activity	2 out of 345 genes, 0.6%	14 out of 2143 genes, 0.7%	0.685166
zinc ion binding	18 out of 345 genes, 5.2%	121 out of 2143 genes, 5.6%	0.685972
pyridoxal phosphate binding	5 out of 345 genes, 1.4%	35 out of 2143 genes, 1.6%	0.686672
ATPase activity	9 out of 345 genes, 2.6%	62 out of 2143 genes, 2.9%	0.6882
glucosidase activity	5 out of 345 genes, 1.4%	36 out of 2143 genes, 1.7%	0.711364
monovalent inorganic cation transmembrane transporter activity	6 out of 345 genes, 1.7%	43 out of 2143 genes, 2.0%	0.713905
protein disulfide oxidoreductase activity	5 out of 345 genes, 1.4%	37 out of 2143 genes, 1.7%	0.73466
hydrolase activity, acting on carbon-nitrogen (but not peptide) bonds	4 out of 345 genes, 1.2%	30 out of 2143 genes, 1.4%	0.736134
lyase activity	16 out of 345 genes, 4.6%	112 out of 2143 genes, 5.2%	0.743153
hydrolase activity	88 out of 345 genes, 25.5%	575 out of 2143 genes, 26.8%	0.748095
enzyme binding	2 out of 345 genes, 0.6%	16 out of 2143 genes, 0.7%	0.755691
ATPase activity, coupled to transmembrane movement of ions	4 out of 345 genes, 1.2%	31 out of 2143 genes, 1.4%	0.760086
inorganic cation transmembrane transporter activity	6 out of 345 genes, 1.7%	46 out of 2143 genes, 2.1%	0.774647
protein binding	42 out of 345 genes, 12.2%	286 out of 2143 genes, 13.3%	0.782196
signal transducer activity	2 out of 345 genes, 0.6%	17 out of 2143 genes, 0.8%	0.785557
molecular transducer activity	2 out of 345 genes, 0.6%	17 out of 2143 genes, 0.8%	0.785557
phosphatase activity	5 out of 345 genes, 1.4%	40 out of 2143 genes, 1.9%	0.796265
calcium ion binding	6 out of 345 genes, 1.7%	48 out of 2143 genes, 2.2%	0.809456
carboxylesterase activity	2 out of 345 genes, 0.6%	18 out of 2143 genes, 0.8%	0.812169
protein transporter activity	3 out of 345 genes, 0.9%	26 out of 2143 genes, 1.2%	0.814567
carboxy-lyase activity	3 out of 345 genes, 0.9%	26 out of 2143 genes, 1.2%	0.814567
serine-type peptidase activity	8 out of 345 genes, 2.3%	63 out of 2143 genes, 2.9%	0.819766
serine hydrolase activity	8 out of 345 genes, 2.3%	63 out of 2143 genes, 2.9%	0.819766
hydrolase activity, acting on acid anhydrides, catalyzing transmembrane movement of substances	4 out of 345 genes, 1.2%	34 out of 2143 genes, 1.6%	0.82187
ATPase activity, coupled to transmembrane movement of substances	4 out of 345 genes, 1.2%	34 out of 2143 genes, 1.6%	0.82187
ATPase activity, coupled to movement of substances	4 out of 345 genes, 1.2%	34 out of 2143 genes, 1.6%	0.82187
iron-sulfur cluster binding	4 out of 345 genes, 1.2%	34 out of 2143 genes, 1.6%	0.82187
metal cluster binding	4 out of 345 genes, 1.2%	34 out of 2143 genes, 1.6%	0.82187
primary active transmembrane transporter activity	6 out of 345 genes, 1.7%	49 out of 2143 genes, 2.3%	0.825221
P-P-bond-hydrolysis-driven transmembrane transporter activity	6 out of 345 genes, 1.7%	49 out of 2143 genes, 2.3%	0.825221
disulfide oxidoreductase activity	5 out of 345 genes, 1.4%	42 out of 2143 genes, 2.0%	0.830718
kinase activity	15 out of 345 genes, 4.3%	113 out of 2143 genes, 5.3%	0.834015
cation transmembrane transporter activity	6 out of 345 genes, 1.7%	50 out of 2143 genes, 2.3%	0.839934
transferase activity, transferring acyl groups	6 out of 345 genes, 1.7%	50 out of 2143 genes, 2.3%	0.839934
carbon-oxygen lyase activity	5 out of 345 genes, 1.4%	43 out of 2143 genes, 2.0%	0.846088
carboxylic ester hydrolase activity	4 out of 345 genes, 1.2%	36 out of 2143 genes, 1.7%	0.855309
translation factor activity, nucleic acid binding	4 out of 345 genes, 1.2%	37 out of 2143 genes, 1.7%	0.869932
ATP binding	33 out of 345 genes, 9.6%	242 out of 2143 genes, 11.3%	0.886433
phosphoric ester hydrolase activity	6 out of 345 genes, 1.7%	54 out of 2143 genes, 2.5%	0.889077
adenyl ribonucleotide binding	33 out of 345 genes, 9.6%	244 out of 2143 genes, 11.4%	0.897145
adenyl nucleotide binding	33 out of 345 genes, 9.6%	246 out of 2143 genes, 11.5%	0.907056
hydrolase activity, acting on acid anhydrides	14 out of 345 genes, 4.1%	115 out of 2143 genes, 5.4%	0.908329
identical protein binding	4 out of 345 genes, 1.2%	41 out of 2143 genes, 1.9%	0.916398
active transmembrane transporter activity	6 out of 345 genes, 1.7%	57 out of 2143 genes, 2.7%	0.916978
catalytic activity	234 out of 345 genes, 67.8%	1518 out of 2143 genes, 70.8%	0.919494
hydrolase activity, acting on acid anhydrides, in phosphorus-containing anhydrides	13 out of 345 genes, 3.8%	110 out of 2143 genes, 5.1%	0.921911
ion transmembrane transporter activity	7 out of 345 genes, 2.0%	66 out of 2143 genes, 3.1%	0.926381
serine-type endopeptidase activity	3 out of 345 genes, 0.9%	34 out of 2143 genes, 1.6%	0.929447
hydro-lyase activity	3 out of 345 genes, 0.9%	34 out of 2143 genes, 1.6%	0.929447
transferase activity	49 out of 345 genes, 14.2%	359 out of 2143 genes, 16.8%	0.930292
nucleoside-triphosphatase activity	11 out of 345 genes, 3.2%	97 out of 2143 genes, 4.5%	0.931373
transferase activity, transferring hexosyl groups	4 out of 345 genes, 1.2%	43 out of 2143 genes, 2.0%	0.933554
substrate-specific transmembrane transporter activity	9 out of 345 genes, 2.6%	84 out of 2143 genes, 3.9%	0.942295
substrate-specific transporter activity	11 out of 345 genes, 3.2%	100 out of 2143 genes, 4.7%	0.946468
GTPase activity	2 out of 345 genes, 0.6%	28 out of 2143 genes, 1.3%	0.954237
transferase activity, transferring phosphorus-containing groups	16 out of 345 genes, 4.6%	140 out of 2143 genes, 6.5%	0.95776
carbon-carbon lyase activity	3 out of 345 genes, 0.9%	38 out of 2143 genes, 1.8%	0.95796
DNA binding	6 out of 345 genes, 1.7%	64 out of 2143 genes, 3.0%	0.959566
transmembrane transporter activity	9 out of 345 genes, 2.6%	88 out of 2143 genes, 4.1%	0.959985
hydrolase activity, acting on ester bonds	14 out of 345 genes, 4.1%	127 out of 2143 genes, 5.9%	0.963254
pyrophosphatase activity	11 out of 345 genes, 3.2%	107 out of 2143 genes, 5.0%	0.970962
transferase activity, transferring glycosyl groups	5 out of 345 genes, 1.4%	59 out of 2143 genes, 2.8%	0.972284
nucleotide binding	71 out of 345 genes, 20.6%	524 out of 2143 genes, 24.5%	0.972438
nucleoside phosphate binding	71 out of 345 genes, 20.6%	524 out of 2143 genes, 24.5%	0.972438
purine ribonucleoside triphosphate binding	36 out of 345 genes, 10.4%	289 out of 2143 genes, 13.5%	0.973793
ligase activity	7 out of 345 genes, 2.0%	77 out of 2143 genes, 3.6%	0.975709
nucleoside binding	36 out of 345 genes, 10.4%	291 out of 2143 genes, 13.6%	0.976839
purine nucleoside binding	36 out of 345 genes, 10.4%	291 out of 2143 genes, 13.6%	0.976839
ribonucleoside binding	36 out of 345 genes, 10.4%	291 out of 2143 genes, 13.6%	0.976839
purine ribonucleoside binding	36 out of 345 genes, 10.4%	291 out of 2143 genes, 13.6%	0.976839
purine ribonucleotide binding	36 out of 345 genes, 10.4%	291 out of 2143 genes, 13.6%	0.976839
phosphotransferase activity, alcohol group as acceptor	8 out of 345 genes, 2.3%	86 out of 2143 genes, 4.0%	0.97769
small molecule binding	72 out of 345 genes, 20.9%	535 out of 2143 genes, 25.0%	0.977886
purine nucleotide binding	36 out of 345 genes, 10.4%	293 out of 2143 genes, 13.7%	0.97957
anion binding	48 out of 345 genes, 13.9%	376 out of 2143 genes, 17.5%	0.979971
transporter activity	12 out of 345 genes, 3.5%	119 out of 2143 genes, 5.6%	0.980267
transferase activity, transferring acyl groups other than amino-acyl groups	2 out of 345 genes, 0.6%	34 out of 2143 genes, 1.6%	0.981402
ribonucleotide binding	37 out of 345 genes, 10.7%	303 out of 2143 genes, 14.1%	0.983146
GTP binding	3 out of 345 genes, 0.9%	49 out of 2143 genes, 2.3%	0.990712
guanyl nucleotide binding	3 out of 345 genes, 0.9%	49 out of 2143 genes, 2.3%	0.990712
guanyl ribonucleotide binding	3 out of 345 genes, 0.9%	49 out of 2143 genes, 2.3%	0.990712
ligase activity, forming carbon-nitrogen bonds	2 out of 345 genes, 0.6%	39 out of 2143 genes, 1.8%	0.9914
protein kinase activity	3 out of 345 genes, 0.9%	50 out of 2143 genes, 2.3%	0.991945
molecular function
structural constituent of ribosome	34 out of 345 genes, 9.9%	103 out of 2143 genes, 4.8%	1.06099e-05
tetrapyrrole binding	21 out of 345 genes, 6.1%	52 out of 2143 genes, 2.4%	1.89239e-05
lactoylglutathione lyase activity	6 out of 345 genes, 1.7%	8 out of 2143 genes, 0.4%	0.000350955
chlorophyll binding	6 out of 345 genes, 1.7%	8 out of 2143 genes, 0.4%	0.000350955
structural molecule activity	37 out of 345 genes, 10.7%	139 out of 2143 genes, 6.5%	0.000729996
carbon-sulfur lyase activity	7 out of 345 genes, 2.0%	12 out of 2143 genes, 0.6%	0.00100435
heme binding	15 out of 345 genes, 4.3%	43 out of 2143 genes, 2.0%	0.00185976
metal ion binding	91 out of 345 genes, 26.4%	445 out of 2143 genes, 20.8%	0.00369528
copper ion binding	28 out of 345 genes, 8.1%	107 out of 2143 genes, 5.0%	0.00427337
transition metal ion binding	57 out of 345 genes, 16.5%	262 out of 2143 genes, 12.2%	0.00627676
antioxidant activity	17 out of 345 genes, 4.9%	58 out of 2143 genes, 2.7%	0.00750715
L-ascorbate oxidase activity	5 out of 345 genes, 1.4%	9 out of 2143 genes, 0.4%	0.00755772
oxidoreductase activity, acting on diphenols and related substances as donors, oxygen as acceptor	5 out of 345 genes, 1.4%	9 out of 2143 genes, 0.4%	0.00755772
nutrient reservoir activity	5 out of 345 genes, 1.4%	9 out of 2143 genes, 0.4%	0.00755772
cation binding	96 out of 345 genes, 27.8%	487 out of 2143 genes, 22.7%	0.00909587
rRNA binding	6 out of 345 genes, 1.7%	13 out of 2143 genes, 0.6%	0.0104575
aminomethyltransferase activity	3 out of 345 genes, 0.9%	4 out of 2143 genes, 0.2%	0.0145823
electron transporter, transferring electrons within the cyclic electron transport pathway of photosynthesis activity	3 out of 345 genes, 0.9%	4 out of 2143 genes, 0.2%	0.0145823
oxidoreductase activity	89 out of 345 genes, 25.8%	457 out of 2143 genes, 21.3%	0.0173346
peroxidase activity	11 out of 345 genes, 3.2%	36 out of 2143 genes, 1.7%	0.021542
oxidoreductase activity, acting on peroxide as acceptor	11 out of 345 genes, 3.2%	36 out of 2143 genes, 1.7%	0.021542
oxidoreductase activity, acting on diphenols and related substances as donors	6 out of 345 genes, 1.7%	15 out of 2143 genes, 0.7%	0.0229438
isopentenyl-diphosphate delta-isomerase activity	2 out of 345 genes, 0.6%	2 out of 2143 genes, 0.1%	0.0258545
5S rRNA binding	2 out of 345 genes, 0.6%	2 out of 2143 genes, 0.1%	0.0258545
intramolecular oxidoreductase activity, transposing C=C bonds	2 out of 345 genes, 0.6%	2 out of 2143 genes, 0.1%	0.0258545
electron transporter, transferring electrons within CoQH2-cytochrome c reductase complex activity	2 out of 345 genes, 0.6%	2 out of 2143 genes, 0.1%	0.0258545
xylan 1,4-beta-xylosidase activity	4 out of 345 genes, 1.2%	8 out of 2143 genes, 0.4%	0.0269859
electron carrier activity	19 out of 345 genes, 5.5%	76 out of 2143 genes, 3.5%	0.0278803
iron ion binding	9 out of 345 genes, 2.6%	30 out of 2143 genes, 1.4%	0.0405719
2-alkenal reductase [NAD(P)] activity	12 out of 345 genes, 3.5%	45 out of 2143 genes, 2.1%	0.0468353
transferase activity, transferring aldehyde or ketonic groups	3 out of 345 genes, 0.9%	6 out of 2143 genes, 0.3%	0.056684
manganese ion binding	4 out of 345 genes, 1.2%	10 out of 2143 genes, 0.5%	0.0621169
5-methyltetrahydropteroyltriglutamate-homocysteine S-methyltransferase activity	2 out of 345 genes, 0.6%	3 out of 2143 genes, 0.1%	0.0692794
ATP citrate synthase activity	2 out of 345 genes, 0.6%	3 out of 2143 genes, 0.1%	0.0692794
catalase activity	2 out of 345 genes, 0.6%	3 out of 2143 genes, 0.1%	0.0692794
peptide-methionine (S)-S-oxide reductase activity	2 out of 345 genes, 0.6%	3 out of 2143 genes, 0.1%	0.0692794
S-methyltransferase activity	2 out of 345 genes, 0.6%	3 out of 2143 genes, 0.1%	0.0692794
3-hydroxyisobutyrate dehydrogenase activity	2 out of 345 genes, 0.6%	3 out of 2143 genes, 0.1%	0.0692794
methionine synthase activity	2 out of 345 genes, 0.6%	3 out of 2143 genes, 0.1%	0.0692794
dTDP-4-dehydrorhamnose reductase activity	2 out of 345 genes, 0.6%	3 out of 2143 genes, 0.1%	0.0692794
monodehydroascorbate reductase (NADH) activity	2 out of 345 genes, 0.6%	3 out of 2143 genes, 0.1%	0.0692794
transferase activity, transferring amino-acyl groups	2 out of 345 genes, 0.6%	3 out of 2143 genes, 0.1%	0.0692794
hydrolase activity, acting on ether bonds	2 out of 345 genes, 0.6%	3 out of 2143 genes, 0.1%	0.0692794
5-methyltetrahydrofolate-dependent methyltransferase activity	2 out of 345 genes, 0.6%	3 out of 2143 genes, 0.1%	0.0692794
5-methyltetrahydropteroyltri-L-glutamate-dependent methyltransferase activity	2 out of 345 genes, 0.6%	3 out of 2143 genes, 0.1%	0.0692794
protein phosphorylated amino acid binding	2 out of 345 genes, 0.6%	3 out of 2143 genes, 0.1%	0.0692794
protein heterodimerization activity	2 out of 345 genes, 0.6%	3 out of 2143 genes, 0.1%	0.0692794
phosphoprotein binding	2 out of 345 genes, 0.6%	3 out of 2143 genes, 0.1%	0.0692794
superoxide dismutase activity	4 out of 345 genes, 1.2%	11 out of 2143 genes, 0.5%	0.0856267
oxidoreductase activity, acting on a sulfur group of donors, disulfide as acceptor	4 out of 345 genes, 1.2%	11 out of 2143 genes, 0.5%	0.0856267
oxidoreductase activity, acting on superoxide radicals as acceptor	4 out of 345 genes, 1.2%	11 out of 2143 genes, 0.5%	0.0856267
aminopeptidase activity	3 out of 345 genes, 0.9%	7 out of 2143 genes, 0.3%	0.087628
cofactor binding	31 out of 345 genes, 9.0%	153 out of 2143 genes, 7.1%	0.0926308
coenzyme binding	23 out of 345 genes, 6.7%	109 out of 2143 genes, 5.1%	0.0954506
oxidoreductase activity, acting on the CH-CH group of donors	15 out of 345 genes, 4.3%	67 out of 2143 genes, 3.1%	0.107733
malate dehydrogenase activity	4 out of 345 genes, 1.2%	12 out of 2143 genes, 0.6%	0.112782
adenylate kinase activity	2 out of 345 genes, 0.6%	4 out of 2143 genes, 0.2%	0.123977
glyceraldehyde-3-phosphate dehydrogenase (NAD+) (phosphorylating) activity	2 out of 345 genes, 0.6%	4 out of 2143 genes, 0.2%	0.123977
malic enzyme activity	2 out of 345 genes, 0.6%	4 out of 2143 genes, 0.2%	0.123977
ribokinase activity	2 out of 345 genes, 0.6%	4 out of 2143 genes, 0.2%	0.123977
malate dehydrogenase (oxaloacetate-decarboxylating) activity	2 out of 345 genes, 0.6%	4 out of 2143 genes, 0.2%	0.123977
phosphogluconate dehydrogenase (decarboxylating) activity	3 out of 345 genes, 0.9%	8 out of 2143 genes, 0.4%	0.124013
metallopeptidase activity	7 out of 345 genes, 2.0%	27 out of 2143 genes, 1.3%	0.130058
ion binding	133 out of 345 genes, 38.6%	770 out of 2143 genes, 35.9%	0.147862
flavin adenine dinucleotide binding	5 out of 345 genes, 1.4%	18 out of 2143 genes, 0.8%	0.150264
oxidoreductase activity, acting on the CH-CH group of donors, NAD or NADP as acceptor	13 out of 345 genes, 3.8%	60 out of 2143 genes, 2.8%	0.155425
phosphotransferase activity, phosphate group as acceptor	3 out of 345 genes, 0.9%	9 out of 2143 genes, 0.4%	0.164756
carbohydrate phosphatase activity	3 out of 345 genes, 0.9%	9 out of 2143 genes, 0.4%	0.164756
nucleobase-containing compound kinase activity	3 out of 345 genes, 0.9%	9 out of 2143 genes, 0.4%	0.164756
sugar-phosphatase activity	3 out of 345 genes, 0.9%	9 out of 2143 genes, 0.4%	0.164756
peptidyl-prolyl cis-trans isomerase activity	7 out of 345 genes, 2.0%	29 out of 2143 genes, 1.4%	0.173036
metalloendopeptidase activity	4 out of 345 genes, 1.2%	14 out of 2143 genes, 0.7%	0.176404
glutathione peroxidase activity	2 out of 345 genes, 0.6%	5 out of 2143 genes, 0.2%	0.185211
succinate-CoA ligase activity	2 out of 345 genes, 0.6%	5 out of 2143 genes, 0.2%	0.185211
succinate-CoA ligase (ADP-forming) activity	2 out of 345 genes, 0.6%	5 out of 2143 genes, 0.2%	0.185211
nucleotide kinase activity	2 out of 345 genes, 0.6%	5 out of 2143 genes, 0.2%	0.185211
monocarboxylic acid binding	2 out of 345 genes, 0.6%	5 out of 2143 genes, 0.2%	0.185211
fructose 1,6-bisphosphate 1-phosphatase activity	2 out of 345 genes, 0.6%	5 out of 2143 genes, 0.2%	0.185211
binding	222 out of 345 genes, 64.3%	1331 out of 2143 genes, 62.1%	0.190959
isomerase activity	20 out of 345 genes, 5.8%	102 out of 2143 genes, 4.8%	0.195359
cis-trans isomerase activity	7 out of 345 genes, 2.0%	30 out of 2143 genes, 1.4%	0.196561
actin binding	3 out of 345 genes, 0.9%	10 out of 2143 genes, 0.5%	0.208744
methyltransferase activity	8 out of 345 genes, 2.3%	36 out of 2143 genes, 1.7%	0.211859
carboxylic acid binding	4 out of 345 genes, 1.2%	15 out of 2143 genes, 0.7%	0.211899
RNA binding	26 out of 345 genes, 7.5%	138 out of 2143 genes, 6.4%	0.21319
NAD binding	8 out of 345 genes, 2.3%	37 out of 2143 genes, 1.7%	0.235132
oxidoreductase activity, acting on NAD(P)H	9 out of 345 genes, 2.6%	43 out of 2143 genes, 2.0%	0.246094
enzyme regulator activity	9 out of 345 genes, 2.6%	43 out of 2143 genes, 2.0%	0.246094
pyruvate dehydrogenase activity	2 out of 345 genes, 0.6%	6 out of 2143 genes, 0.3%	0.249475
pyruvate dehydrogenase (acetyl-transferring) activity	2 out of 345 genes, 0.6%	6 out of 2143 genes, 0.3%	0.249475
ATP-dependent helicase activity	2 out of 345 genes, 0.6%	6 out of 2143 genes, 0.3%	0.249475
alpha-N-arabinofuranosidase activity	2 out of 345 genes, 0.6%	6 out of 2143 genes, 0.3%	0.249475
peroxiredoxin activity	2 out of 345 genes, 0.6%	6 out of 2143 genes, 0.3%	0.249475
purine NTP-dependent helicase activity	2 out of 345 genes, 0.6%	6 out of 2143 genes, 0.3%	0.249475
microtubule-severing ATPase activity	3 out of 345 genes, 0.9%	11 out of 2143 genes, 0.5%	0.254913
peptidase activity	31 out of 345 genes, 9.0%	171 out of 2143 genes, 8.0%	0.255801
cysteine-type peptidase activity	4 out of 345 genes, 1.2%	17 out of 2143 genes, 0.8%	0.287664
proton-transporting ATP synthase activity, rotational mechanism	4 out of 345 genes, 1.2%	17 out of 2143 genes, 0.8%	0.287664
NADP binding	6 out of 345 genes, 1.7%	28 out of 2143 genes, 1.3%	0.289387
enzyme activator activity	3 out of 345 genes, 0.9%	12 out of 2143 genes, 0.6%	0.302289
cytoskeletal protein binding	3 out of 345 genes, 0.9%	12 out of 2143 genes, 0.6%	0.302289
poly-pyrimidine tract binding	3 out of 345 genes, 0.9%	12 out of 2143 genes, 0.6%	0.302289
poly(U) RNA binding	3 out of 345 genes, 0.9%	12 out of 2143 genes, 0.6%	0.302289
transferase activity, transferring one-carbon groups	8 out of 345 genes, 2.3%	40 out of 2143 genes, 1.9%	0.309472
pattern binding	2 out of 345 genes, 0.6%	7 out of 2143 genes, 0.3%	0.314214
helicase activity	2 out of 345 genes, 0.6%	7 out of 2143 genes, 0.3%	0.314214
oxidoreductase activity, acting on the aldehyde or oxo group of donors, disulfide as acceptor	2 out of 345 genes, 0.6%	7 out of 2143 genes, 0.3%	0.314214
polysaccharide binding	2 out of 345 genes, 0.6%	7 out of 2143 genes, 0.3%	0.314214
transferase activity, transferring acyl groups, acyl groups converted into alkyl on transfer	2 out of 345 genes, 0.6%	7 out of 2143 genes, 0.3%	0.314214
exopeptidase activity	6 out of 345 genes, 1.7%	29 out of 2143 genes, 1.4%	0.31974
oxidoreductase activity, acting on the aldehyde or oxo group of donors	6 out of 345 genes, 1.7%	29 out of 2143 genes, 1.4%	0.31974
transaminase activity	4 out of 345 genes, 1.2%	18 out of 2143 genes, 0.8%	0.326921
transferase activity, transferring nitrogenous groups	4 out of 345 genes, 1.2%	18 out of 2143 genes, 0.8%	0.326921
oxidoreductase activity, acting on the CH-OH group of donors, NAD or NADP as acceptor	16 out of 345 genes, 4.6%	88 out of 2143 genes, 4.1%	0.337071
peptidase activity, acting on L-amino acid peptides	27 out of 345 genes, 7.8%	156 out of 2143 genes, 7.3%	0.369555
oxidoreductase activity, acting on CH-OH group of donors	17 out of 345 genes, 4.9%	96 out of 2143 genes, 4.5%	0.373198
endopeptidase inhibitor activity	2 out of 345 genes, 0.6%	8 out of 2143 genes, 0.4%	0.377614
CoA-ligase activity	2 out of 345 genes, 0.6%	8 out of 2143 genes, 0.4%	0.377614
L-ascorbate peroxidase activity	2 out of 345 genes, 0.6%	8 out of 2143 genes, 0.4%	0.377614
xyloglucan:xyloglucosyl transferase activity	2 out of 345 genes, 0.6%	8 out of 2143 genes, 0.4%	0.377614
acid-thiol ligase activity	2 out of 345 genes, 0.6%	8 out of 2143 genes, 0.4%	0.377614
L-malate dehydrogenase activity	2 out of 345 genes, 0.6%	8 out of 2143 genes, 0.4%	0.377614
amide binding	2 out of 345 genes, 0.6%	8 out of 2143 genes, 0.4%	0.377614
signaling receptor activity	2 out of 345 genes, 0.6%	8 out of 2143 genes, 0.4%	0.377614
endopeptidase regulator activity	2 out of 345 genes, 0.6%	8 out of 2143 genes, 0.4%	0.377614
single-stranded RNA binding	3 out of 345 genes, 0.9%	14 out of 2143 genes, 0.7%	0.397367
cobalt ion binding	5 out of 345 genes, 1.4%	26 out of 2143 genes, 1.2%	0.410262
unfolded protein binding	7 out of 345 genes, 2.0%	38 out of 2143 genes, 1.8%	0.413833
amino acid binding	2 out of 345 genes, 0.6%	9 out of 2143 genes, 0.4%	0.438431
ligase activity, forming carbon-sulfur bonds	2 out of 345 genes, 0.6%	9 out of 2143 genes, 0.4%	0.438431
peptidase inhibitor activity	2 out of 345 genes, 0.6%	9 out of 2143 genes, 0.4%	0.438431
peptidase regulator activity	2 out of 345 genes, 0.6%	9 out of 2143 genes, 0.4%	0.438431
oxidoreductase activity, acting on a sulfur group of donors	9 out of 345 genes, 2.6%	51 out of 2143 genes, 2.4%	0.439227
translation elongation factor activity	3 out of 345 genes, 0.9%	15 out of 2143 genes, 0.7%	0.443734
ATPase activity, coupled to transmembrane movement of ions, rotational mechanism	4 out of 345 genes, 1.2%	21 out of 2143 genes, 1.0%	0.444826
oxidoreductase activity, acting on NAD(P)H, quinone or similar compound as acceptor	4 out of 345 genes, 1.2%	22 out of 2143 genes, 1.0%	0.482948
aspartic-type endopeptidase activity	3 out of 345 genes, 0.9%	16 out of 2143 genes, 0.7%	0.488636
carbohydrate kinase activity	3 out of 345 genes, 0.9%	16 out of 2143 genes, 0.7%	0.488636
oxidoreductase activity, acting on a sulfur group of donors, NAD(P) as acceptor	2 out of 345 genes, 0.6%	10 out of 2143 genes, 0.5%	0.495852
endopeptidase activity	15 out of 345 genes, 4.3%	91 out of 2143 genes, 4.2%	0.505294
ATPase activity, coupled	9 out of 345 genes, 2.6%	54 out of 2143 genes, 2.5%	0.512612
threonine-type endopeptidase activity	4 out of 345 genes, 1.2%	23 out of 2143 genes, 1.1%	0.519992
threonine-type peptidase activity	4 out of 345 genes, 1.2%	23 out of 2143 genes, 1.1%	0.519992
heterocyclic compound binding	124 out of 345 genes, 35.9%	770 out of 2143 genes, 35.9%	0.521
proton-transporting ATPase activity, rotational mechanism	3 out of 345 genes, 0.9%	17 out of 2143 genes, 0.8%	0.531701
aspartic-type peptidase activity	3 out of 345 genes, 0.9%	17 out of 2143 genes, 0.8%	0.531701
nucleic acid binding	41 out of 345 genes, 11.9%	255 out of 2143 genes, 11.9%	0.533733
organic cyclic compound binding	124 out of 345 genes, 35.9%	772 out of 2143 genes, 36.0%	0.536689
hydrolase activity, hydrolyzing O-glycosyl compounds	16 out of 345 genes, 4.6%	99 out of 2143 genes, 4.6%	0.537393
receptor activity	2 out of 345 genes, 0.6%	11 out of 2143 genes, 0.5%	0.549395
protein domain specific binding	2 out of 345 genes, 0.6%	11 out of 2143 genes, 0.5%	0.549395
2 iron, 2 sulfur cluster binding	2 out of 345 genes, 0.6%	11 out of 2143 genes, 0.5%	0.549395
oxidoreductase activity, acting on paired donors, with incorporation or reduction of molecular oxygen	4 out of 345 genes, 1.2%	24 out of 2143 genes, 1.1%	0.55574
enzyme inhibitor activity	3 out of 345 genes, 0.9%	18 out of 2143 genes, 0.8%	0.572657
oxidoreductase activity, acting on the aldehyde or oxo group of donors, NAD or NADP as acceptor	3 out of 345 genes, 0.9%	18 out of 2143 genes, 0.8%	0.572657
beta-glucosidase activity	4 out of 345 genes, 1.2%	25 out of 2143 genes, 1.2%	0.590021
drug binding	2 out of 345 genes, 0.6%	12 out of 2143 genes, 0.6%	0.598816
hydrolase activity, acting on carbon-nitrogen (but not peptide) bonds, in linear amides	2 out of 345 genes, 0.6%	12 out of 2143 genes, 0.6%	0.598816
intramolecular transferase activity, phosphotransferases	2 out of 345 genes, 0.6%	12 out of 2143 genes, 0.6%	0.598816
protein homodimerization activity	2 out of 345 genes, 0.6%	12 out of 2143 genes, 0.6%	0.598816
carboxypeptidase activity	3 out of 345 genes, 0.9%	19 out of 2143 genes, 0.9%	0.611317
phospholipid binding	3 out of 345 genes, 0.9%	19 out of 2143 genes, 0.9%	0.611317
intramolecular transferase activity	3 out of 345 genes, 0.9%	19 out of 2143 genes, 0.9%	0.611317
intramolecular oxidoreductase activity	4 out of 345 genes, 1.2%	26 out of 2143 genes, 1.2%	0.622705
lipid binding	5 out of 345 genes, 1.4%	33 out of 2143 genes, 1.5%	0.633165
hydrolase activity, acting on glycosyl bonds	16 out of 345 genes, 4.6%	105 out of 2143 genes, 4.9%	0.639762
hydrogen ion transmembrane transporter activity	6 out of 345 genes, 1.7%	40 out of 2143 genes, 1.9%	0.642859
monooxygenase activity	2 out of 345 genes, 0.6%	13 out of 2143 genes, 0.6%	0.644052
protein transmembrane transporter activity	2 out of 345 genes, 0.6%	13 out of 2143 genes, 0.6%	0.644052
FMN binding	2 out of 345 genes, 0.6%	13 out of 2143 genes, 0.6%	0.644052
P-P-bond-hydrolysis-driven protein transmembrane transporter activity	2 out of 345 genes, 0.6%	13 out of 2143 genes, 0.6%	0.644052
protein dimerization activity	3 out of 345 genes, 0.9%	20 out of 2143 genes, 0.9%	0.647568
carbohydrate binding	4 out of 345 genes, 1.2%	27 out of 2143 genes, 1.3%	0.6537
magnesium ion binding	8 out of 345 genes, 2.3%	55 out of 2143 genes, 2.6%	0.681528
cation-transporting ATPase activity	4 out of 345 genes, 1.2%	28 out of 2143 genes, 1.3%	0.68295
nucleic acid binding transcription factor activity	2 out of 345 genes, 0.6%	14 out of 2143 genes, 0.7%	0.685166
sequence-specific DNA binding transcription factor activity	2 out of 345 genes, 0.6%	14 out of 2143 genes, 0.7%	0.685166
macromolecule transmembrane transporter activity	2 out of 345 genes, 0.6%	14 out of 2143 genes, 0.7%	0.685166
glucan endo-1,3-beta-D-glucosidase activity	2 out of 345 genes, 0.6%	14 out of 2143 genes, 0.7%	0.685166
zinc ion binding	18 out of 345 genes, 5.2%	121 out of 2143 genes, 5.6%	0.685972
pyridoxal phosphate binding	5 out of 345 genes, 1.4%	35 out of 2143 genes, 1.6%	0.686672
ATPase activity	9 out of 345 genes, 2.6%	62 out of 2143 genes, 2.9%	0.6882
glucosidase activity	5 out of 345 genes, 1.4%	36 out of 2143 genes, 1.7%	0.711364
monovalent inorganic cation transmembrane transporter activity	6 out of 345 genes, 1.7%	43 out of 2143 genes, 2.0%	0.713905
protein disulfide oxidoreductase activity	5 out of 345 genes, 1.4%	37 out of 2143 genes, 1.7%	0.73466
hydrolase activity, acting on carbon-nitrogen (but not peptide) bonds	4 out of 345 genes, 1.2%	30 out of 2143 genes, 1.4%	0.736134
lyase activity	16 out of 345 genes, 4.6%	112 out of 2143 genes, 5.2%	0.743153
hydrolase activity	88 out of 345 genes, 25.5%	575 out of 2143 genes, 26.8%	0.748095
enzyme binding	2 out of 345 genes, 0.6%	16 out of 2143 genes, 0.7%	0.755691
ATPase activity, coupled to transmembrane movement of ions	4 out of 345 genes, 1.2%	31 out of 2143 genes, 1.4%	0.760086
inorganic cation transmembrane transporter activity	6 out of 345 genes, 1.7%	46 out of 2143 genes, 2.1%	0.774647
protein binding	42 out of 345 genes, 12.2%	286 out of 2143 genes, 13.3%	0.782196
signal transducer activity	2 out of 345 genes, 0.6%	17 out of 2143 genes, 0.8%	0.785557
molecular transducer activity	2 out of 345 genes, 0.6%	17 out of 2143 genes, 0.8%	0.785557
phosphatase activity	5 out of 345 genes, 1.4%	40 out of 2143 genes, 1.9%	0.796265
calcium ion binding	6 out of 345 genes, 1.7%	48 out of 2143 genes, 2.2%	0.809456
carboxylesterase activity	2 out of 345 genes, 0.6%	18 out of 2143 genes, 0.8%	0.812169
protein transporter activity	3 out of 345 genes, 0.9%	26 out of 2143 genes, 1.2%	0.814567
carboxy-lyase activity	3 out of 345 genes, 0.9%	26 out of 2143 genes, 1.2%	0.814567
serine-type peptidase activity	8 out of 345 genes, 2.3%	63 out of 2143 genes, 2.9%	0.819766
serine hydrolase activity	8 out of 345 genes, 2.3%	63 out of 2143 genes, 2.9%	0.819766
hydrolase activity, acting on acid anhydrides, catalyzing transmembrane movement of substances	4 out of 345 genes, 1.2%	34 out of 2143 genes, 1.6%	0.82187
ATPase activity, coupled to transmembrane movement of substances	4 out of 345 genes, 1.2%	34 out of 2143 genes, 1.6%	0.82187
ATPase activity, coupled to movement of substances	4 out of 345 genes, 1.2%	34 out of 2143 genes, 1.6%	0.82187
iron-sulfur cluster binding	4 out of 345 genes, 1.2%	34 out of 2143 genes, 1.6%	0.82187
metal cluster binding	4 out of 345 genes, 1.2%	34 out of 2143 genes, 1.6%	0.82187
primary active transmembrane transporter activity	6 out of 345 genes, 1.7%	49 out of 2143 genes, 2.3%	0.825221
P-P-bond-hydrolysis-driven transmembrane transporter activity	6 out of 345 genes, 1.7%	49 out of 2143 genes, 2.3%	0.825221
disulfide oxidoreductase activity	5 out of 345 genes, 1.4%	42 out of 2143 genes, 2.0%	0.830718
kinase activity	15 out of 345 genes, 4.3%	113 out of 2143 genes, 5.3%	0.834015
cation transmembrane transporter activity	6 out of 345 genes, 1.7%	50 out of 2143 genes, 2.3%	0.839934
transferase activity, transferring acyl groups	6 out of 345 genes, 1.7%	50 out of 2143 genes, 2.3%	0.839934
carbon-oxygen lyase activity	5 out of 345 genes, 1.4%	43 out of 2143 genes, 2.0%	0.846088
carboxylic ester hydrolase activity	4 out of 345 genes, 1.2%	36 out of 2143 genes, 1.7%	0.855309
translation factor activity, nucleic acid binding	4 out of 345 genes, 1.2%	37 out of 2143 genes, 1.7%	0.869932
ATP binding	33 out of 345 genes, 9.6%	242 out of 2143 genes, 11.3%	0.886433
phosphoric ester hydrolase activity	6 out of 345 genes, 1.7%	54 out of 2143 genes, 2.5%	0.889077
adenyl ribonucleotide binding	33 out of 345 genes, 9.6%	244 out of 2143 genes, 11.4%	0.897145
adenyl nucleotide binding	33 out of 345 genes, 9.6%	246 out of 2143 genes, 11.5%	0.907056
hydrolase activity, acting on acid anhydrides	14 out of 345 genes, 4.1%	115 out of 2143 genes, 5.4%	0.908329
identical protein binding	4 out of 345 genes, 1.2%	41 out of 2143 genes, 1.9%	0.916398
active transmembrane transporter activity	6 out of 345 genes, 1.7%	57 out of 2143 genes, 2.7%	0.916978
catalytic activity	234 out of 345 genes, 67.8%	1518 out of 2143 genes, 70.8%	0.919494
hydrolase activity, acting on acid anhydrides, in phosphorus-containing anhydrides	13 out of 345 genes, 3.8%	110 out of 2143 genes, 5.1%	0.921911
ion transmembrane transporter activity	7 out of 345 genes, 2.0%	66 out of 2143 genes, 3.1%	0.926381
serine-type endopeptidase activity	3 out of 345 genes, 0.9%	34 out of 2143 genes, 1.6%	0.929447
hydro-lyase activity	3 out of 345 genes, 0.9%	34 out of 2143 genes, 1.6%	0.929447
transferase activity	49 out of 345 genes, 14.2%	359 out of 2143 genes, 16.8%	0.930292
nucleoside-triphosphatase activity	11 out of 345 genes, 3.2%	97 out of 2143 genes, 4.5%	0.931373
transferase activity, transferring hexosyl groups	4 out of 345 genes, 1.2%	43 out of 2143 genes, 2.0%	0.933554
substrate-specific transmembrane transporter activity	9 out of 345 genes, 2.6%	84 out of 2143 genes, 3.9%	0.942295
substrate-specific transporter activity	11 out of 345 genes, 3.2%	100 out of 2143 genes, 4.7%	0.946468
GTPase activity	2 out of 345 genes, 0.6%	28 out of 2143 genes, 1.3%	0.954237
transferase activity, transferring phosphorus-containing groups	16 out of 345 genes, 4.6%	140 out of 2143 genes, 6.5%	0.95776
carbon-carbon lyase activity	3 out of 345 genes, 0.9%	38 out of 2143 genes, 1.8%	0.95796
DNA binding	6 out of 345 genes, 1.7%	64 out of 2143 genes, 3.0%	0.959566
transmembrane transporter activity	9 out of 345 genes, 2.6%	88 out of 2143 genes, 4.1%	0.959985
hydrolase activity, acting on ester bonds	14 out of 345 genes, 4.1%	127 out of 2143 genes, 5.9%	0.963254
pyrophosphatase activity	11 out of 345 genes, 3.2%	107 out of 2143 genes, 5.0%	0.970962
transferase activity, transferring glycosyl groups	5 out of 345 genes, 1.4%	59 out of 2143 genes, 2.8%	0.972284
nucleotide binding	71 out of 345 genes, 20.6%	524 out of 2143 genes, 24.5%	0.972438
nucleoside phosphate binding	71 out of 345 genes, 20.6%	524 out of 2143 genes, 24.5%	0.972438
purine ribonucleoside triphosphate binding	36 out of 345 genes, 10.4%	289 out of 2143 genes, 13.5%	0.973793
ligase activity	7 out of 345 genes, 2.0%	77 out of 2143 genes, 3.6%	0.975709
nucleoside binding	36 out of 345 genes, 10.4%	291 out of 2143 genes, 13.6%	0.976839
purine nucleoside binding	36 out of 345 genes, 10.4%	291 out of 2143 genes, 13.6%	0.976839
ribonucleoside binding	36 out of 345 genes, 10.4%	291 out of 2143 genes, 13.6%	0.976839
purine ribonucleoside binding	36 out of 345 genes, 10.4%	291 out of 2143 genes, 13.6%	0.976839
purine ribonucleotide binding	36 out of 345 genes, 10.4%	291 out of 2143 genes, 13.6%	0.976839
phosphotransferase activity, alcohol group as acceptor	8 out of 345 genes, 2.3%	86 out of 2143 genes, 4.0%	0.97769
small molecule binding	72 out of 345 genes, 20.9%	535 out of 2143 genes, 25.0%	0.977886
purine nucleotide binding	36 out of 345 genes, 10.4%	293 out of 2143 genes, 13.7%	0.97957
anion binding	48 out of 345 genes, 13.9%	376 out of 2143 genes, 17.5%	0.979971
transporter activity	12 out of 345 genes, 3.5%	119 out of 2143 genes, 5.6%	0.980267
transferase activity, transferring acyl groups other than amino-acyl groups	2 out of 345 genes, 0.6%	34 out of 2143 genes, 1.6%	0.981402
ribonucleotide binding	37 out of 345 genes, 10.7%	303 out of 2143 genes, 14.1%	0.983146
GTP binding	3 out of 345 genes, 0.9%	49 out of 2143 genes, 2.3%	0.990712
guanyl nucleotide binding	3 out of 345 genes, 0.9%	49 out of 2143 genes, 2.3%	0.990712
guanyl ribonucleotide binding	3 out of 345 genes, 0.9%	49 out of 2143 genes, 2.3%	0.990712
ligase activity, forming carbon-nitrogen bonds	2 out of 345 genes, 0.6%	39 out of 2143 genes, 1.8%	0.9914
protein kinase activity	3 out of 345 genes, 0.9%	50 out of 2143 genes, 2.3%	0.991945
