# Supplementary material for: Quantitative Proteomic and Transcriptomic Study on Autotetraploid Paulownia and Its Diploid Parent Reveal Key Metabolic Processes Associated with Paulownia Autotetraploidization
Source: Front Plant Sci. 2016 Jun 24;7:892. doi: 10.3389/fpls.2016.00892 (PMC4919355; doi:10.3389/fpls.2016.00892)
Supplement: Table S4 — KEGG analysis of the identified differentially abundant proteins in the comparison of Y4 vs. Y2. [file Table4.XLSX]

## Sheet: Sheet1
Table S4 KEGG ananlysis of the identified differentially abundant proteins in the comparison of Y4 vs. Y2
#	Pathway	Diff Proteins with pathway annotation (335)	All Proteins with pathway annotation (2049)	Pvalue	Pathway ID
1	Photosynthesis	24 (7.16%)	58 (2.83%)	3.65703e-06	ko00195
2	Photosynthesis - antenna proteins	11 (3.28%)	16 (0.78%)	3.8635e-06	ko00196
3	Ribosome	37 (11.04%)	116 (5.66%)	1.46929e-05	ko03010
4	Glyoxylate and dicarboxylate metabolism	13 (3.88%)	42 (2.05%)	0.0130493	ko00630
5	Porphyrin and chlorophyll metabolism	9 (2.69%)	28 (1.37%)	0.0287989	ko00860
6	Other glycan degradation	12 (3.58%)	43 (2.1%)	0.0374978	ko00511
7	Ascorbate and aldarate metabolism	9 (2.69%)	30 (1.46%)	0.0442346	ko00053
8	Peroxisome	8 (2.39%)	29 (1.42%)	0.0871198	ko04146
9	Carotenoid biosynthesis	9 (2.69%)	35 (1.71%)	0.104126	ko00906
10	Amino sugar and nucleotide sugar metabolism	13 (3.88%)	56 (2.73%)	0.112932	ko00520
11	Selenocompound metabolism	3 (0.9%)	8 (0.39%)	0.128569	ko00450
12	Glycine, serine and threonine metabolism	9 (2.69%)	37 (1.81%)	0.136883	ko00260
13	Cysteine and methionine metabolism	6 (1.79%)	23 (1.12%)	0.1603	ko00270
14	Pyruvate metabolism	13 (3.88%)	60 (2.93%)	0.168958	ko00620
15	Carbon fixation in photosynthetic organisms	13 (3.88%)	62 (3.03%)	0.201404	ko00710
16	Vitamin B6 metabolism	3 (0.9%)	10 (0.49%)	0.215614	ko00750
17	Valine, leucine and isoleucine biosynthesis	4 (1.19%)	16 (0.78%)	0.258472	ko00290
18	Phenylalanine metabolism	6 (1.79%)	27 (1.32%)	0.271867	ko00360
19	Circadian rhythm - mammal	1 (0.3%)	2 (0.1%)	0.300325	ko04710
20	Metabolic pathways	128 (38.21%)	758 (36.99%)	0.328259	ko01100
21	Valine, leucine and isoleucine degradation	4 (1.19%)	18 (0.88%)	0.337937	ko00280
22	Glutathione metabolism	8 (2.39%)	41 (2%)	0.351897	ko00480
23	Biosynthesis of secondary metabolites	77 (22.99%)	455 (22.21%)	0.377771	ko01110
24	Indole alkaloid biosynthesis	1 (0.3%)	3 (0.15%)	0.41483	ko00901
25	Sulfur relay system	1 (0.3%)	3 (0.15%)	0.41483	ko04122
26	Pentose and glucuronate interconversions	5 (1.49%)	26 (1.27%)	0.424217	ko00040
27	Phagosome	6 (1.79%)	32 (1.56%)	0.428078	ko04145
28	Citrate cycle (TCA cycle)	8 (2.39%)	44 (2.15%)	0.432483	ko00020
29	Pantothenate and CoA biosynthesis	2 (0.6%)	9 (0.44%)	0.446932	ko00770
30	Arachidonic acid metabolism	2 (0.6%)	9 (0.44%)	0.446932	ko00590
31	Tryptophan metabolism	2 (0.6%)	9 (0.44%)	0.446932	ko00380
32	Propanoate metabolism	4 (1.19%)	22 (1.07%)	0.495966	ko00640
33	Butanoate metabolism	3 (0.9%)	16 (0.78%)	0.499784	ko00650
34	Stilbenoid, diarylheptanoid and gingerol biosynthesis	2 (0.6%)	10 (0.49%)	0.504761	ko00945
35	C5-Branched dibasic acid metabolism	1 (0.3%)	4 (0.2%)	0.510642	ko00660
36	Pentose phosphate pathway	6 (1.79%)	35 (1.71%)	0.520465	ko00030
37	Nitrogen metabolism	5 (1.49%)	29 (1.42%)	0.526057	ko00910
38	mRNA surveillance pathway	6 (1.79%)	36 (1.76%)	0.550002	ko03015
39	One carbon pool by folate	2 (0.6%)	11 (0.54%)	0.558522	ko00670
40	N-Glycan biosynthesis	1 (0.3%)	5 (0.24%)	0.590806	ko00510
41	Starch and sucrose metabolism	10 (2.99%)	63 (3.07%)	0.595622	ko00500
42	Fructose and mannose metabolism	6 (1.79%)	38 (1.85%)	0.606451	ko00051
43	Glycolysis / Gluconeogenesis	12 (3.58%)	78 (3.81%)	0.641531	ko00010
44	Proteasome	7 (2.09%)	46 (2.24%)	0.645661	ko03050
45	Oxidative phosphorylation	9 (2.69%)	59 (2.88%)	0.646721	ko00190
46	Glycerolipid metabolism	2 (0.6%)	13 (0.63%)	0.653145	ko00561
47	Protein processing in endoplasmic reticulum	10 (2.99%)	68 (3.32%)	0.696188	ko04141
48	Plant hormone signal transduction	8 (2.39%)	55 (2.68%)	0.69938	ko04075
49	Glycosphingolipid biosynthesis - ganglio series	1 (0.3%)	7 (0.34%)	0.713971	ko00604
50	Sulfur metabolism	1 (0.3%)	7 (0.34%)	0.713971	ko00920
51	Alanine, aspartate and glutamate metabolism	4 (1.19%)	30 (1.46%)	0.747999	ko00250
52	Tyrosine metabolism	3 (0.9%)	23 (1.12%)	0.751828	ko00350
53	Phenylpropanoid biosynthesis	7 (2.09%)	52 (2.54%)	0.771092	ko00940
54	Tropane, piperidine and pyridine alkaloid biosynthesis	1 (0.3%)	9 (0.44%)	0.800141	ko00960
55	Sphingolipid metabolism	1 (0.3%)	9 (0.44%)	0.800141	ko00600
56	Glycerophospholipid metabolism	1 (0.3%)	9 (0.44%)	0.800141	ko00564
57	Flavonoid biosynthesis	3 (0.9%)	25 (1.22%)	0.80176	ko00941
58	Cyanoamino acid metabolism	3 (0.9%)	25 (1.22%)	0.80176	ko00460
59	Arginine and proline metabolism	4 (1.19%)	33 (1.61%)	0.813307	ko00330
60	Purine metabolism	5 (1.49%)	43 (2.1%)	0.85618	ko00230
61	Glycosaminoglycan degradation	1 (0.3%)	11 (0.54%)	0.860405	ko00531
62	Phosphatidylinositol signaling system	1 (0.3%)	11 (0.54%)	0.860405	ko04070
63	Fatty acid biosynthesis	2 (0.6%)	20 (0.98%)	0.863132	ko00061
64	Terpenoid backbone biosynthesis	2 (0.6%)	20 (0.98%)	0.863132	ko00900
65	Galactose metabolism	4 (1.19%)	37 (1.81%)	0.878193	ko00052
66	RNA degradation	4 (1.19%)	37 (1.81%)	0.878193	ko03018
67	Protein export	1 (0.3%)	12 (0.59%)	0.883351	ko03060
68	Isoquinoline alkaloid biosynthesis	1 (0.3%)	12 (0.59%)	0.883351	ko00950
69	RNA transport	7 (2.09%)	61 (2.98%)	0.893446	ko03013
70	beta-Alanine metabolism	1 (0.3%)	13 (0.63%)	0.902535	ko00410
71	Ubiquitin mediated proteolysis	2 (0.6%)	25 (1.22%)	0.933302	ko04120
72	Plant-pathogen interaction	8 (2.39%)	74 (3.61%)	0.936075	ko04626
73	Pyrimidine metabolism	2 (0.6%)	29 (1.42%)	0.963298	ko00240
74	Spliceosome	6 (1.79%)	64 (3.12%)	0.96392	ko03040
75	Phenylalanine, tyrosine and tryptophan biosynthesis	1 (0.3%)	22 (1.07%)	0.980739	ko00400
76	Aminoacyl-tRNA biosynthesis	1 (0.3%)	26 (1.27%)	0.990654	ko00970
