# Supplementary material for: Quantitative Proteomic and Transcriptomic Study on Autotetraploid Paulownia and Its Diploid Parent Reveal Key Metabolic Processes Associated with Paulownia Autotetraploidization
Source: Front Plant Sci. 2016 Jun 24;7:892. doi: 10.3389/fpls.2016.00892 (PMC4919355; doi:10.3389/fpls.2016.00892)
Supplement: Table S6 — Proteins showed no changes in their translational levels while noteworthy changes in transcript level in the comparison of Y4 vs. Y2. [file Table6.XLSX]

## Sheet: Y2-VS-Y4_protein_0_mRNA_express
Table S6 Proteins showed no changes in their translational levels while noteworthy changes in transcript level in the comparison of Y4 vs. Y2
Protein_Acc	Description	Quantition(Y4/Y2)	Sig	Correlation_Acc	GeneID	log2(Y4/Y2)	Fdr	diff_gene
CL7833.Contig1_All	182 643 minus strand PREDICTED: uncharacterized protein LOC100257445 [Vitis vinifera]	0.869	0.1	CL7833.Contig1_All	CL7833.Contig1_All	-1.2323	0.00016059	-
CL7520.Contig3_All	205 1692 minus strand RecName: Full=NADP-dependent glyceraldehyde-3-phosphate dehydrogenase; AltName: Full=Glyceraldehyde-3-phosphate dehydrogenase [NADP(+)]; AltName: Full=Non-phosphorylating glyceraldehyde 3-phosphate dehydrogenase; AltName: F	1.0605	0.1	CL7520.Contig3_All	CL7520.Contig3_All	3.3953	0	+
CL6503.Contig1_All	125 907 ferritin [Avicennia marina]	1.136	0.1	CL6503.Contig1_All	CL6503.Contig1_All	-2.1051	9.4033e-79	-
CL4045.Contig2_All	57 1316 hypothetical protein VITISV_015334 [Vitis vinifera]	1.012	0.1	CL4045.Contig2_All	CL4045.Contig2_All	-1.0411	6.2226e-11	-
Unigene1678_All	213 1361 minus strand lanatoside 15-O-acetylesterase [Digitalis subalpina]	1.0515	0.1	Unigene1678_All	Unigene1678_All	-1.9103	7.1513e-40	-
CL2903.Contig1_All	148 1863 minus strand PREDICTED: uncharacterized protein LOC100266920 [Vitis vinifera]	1.0255	0.1	CL2903.Contig1_All	CL2903.Contig1_All	-1.8385	7.2623e-32	-
Unigene10115_All	177 1334 hydroxypyruvate reductase [Bruguiera gymnorhiza]	1.2645	0.1	Unigene10115_All	Unigene10115_All	2.0086	0	+
CL4976.Contig1_All	109 798 PREDICTED: probable FKBP-type peptidyl-prolyl cis-trans isomerase 1, chloroplastic isoform 1 [Vitis vinifera] >gi|297740022|emb|CBI30204.3| unnamed protein product [Vitis vinifera]	1.157	0.1	CL4976.Contig1_All	CL4976.Contig1_All	1.365	5.2887e-30	+
CL4720.Contig1_All	255 3356 minus strand RecName: Full=Glycine dehydrogenase [decarboxylating], mitochondrial; AltName: Full=Glycine cleavage system P protein; AltName: Full=Glycine decarboxylase; Flags: Precursor >gi|2894362|emb|CAB16918.1| P-Protein precursor [S	1.1455	0.1	CL4720.Contig1_All	CL4720.Contig1_All	1.7231	0	+
CL9603.Contig1_All	144 1106 minus strand 2-deoxyglucose-6-phosphate phosphatase, putative [Ricinus communis] >gi|223550383|gb|EEF51870.1| 2-deoxyglucose-6-phosphate phosphatase, putative [Ricinus communis]	1.342	0.1	CL9603.Contig1_All	CL9603.Contig1_All	1.1399	4.1288e-85	+
Unigene21062_All	219 773 minus strand temperature-induced lipocalin [Solanum lycopersicum] >gi|77744873|gb|ABB02390.1| temperature-induced lipocalin [Solanum lycopersicum]	1.155	0.1	Unigene21062_All	Unigene21062_All	1.5426	6.8662e-292	+
CL988.Contig1_All	343 729 PREDICTED: uncharacterized protein LOC100775733 [Glycine max] >CL988.Contig3_All 347 733 PREDICTED: uncharacterized protein LOC100775733 [Glycine max] >CL988.Contig4_All 343 729 PREDICTED: uncharacterized protein LOC100775733 [Glyci	0.8625	0.1	CL988.Contig1_All	CL988.Contig1_All	-1.2674	5.455e-08	-
Unigene14618_All	147 629 uncharacterized protein LOC100306467 [Glycine max]	1.0405	0.1	Unigene14618_All	Unigene14618_All	-1.208	8.4429e-246	-
CL11280.Contig1_All	157 2055 unnamed protein product [Vitis vinifera]	0.8525	0.1	CL11280.Contig1_All	CL11280.Contig1_All	-1.2589	1.2896e-27	-
CL7075.Contig3_All	70 1605 minus strand RecName: Full=Adenylosuccinate synthetase, chloroplastic; Short=AMPSase; Short=AdSS; AltName: Full=IMP--aspartate ligase; Flags: Precursor >gi|37983671|gb|AAR06294.1| adenylosuccinate synthase [Nicotiana tabacum]	1.148	0.1	CL7075.Contig3_All	CL7075.Contig3_All	-1.0847	1.1383e-72	-
CL131.Contig2_All	120 473 hypothetical protein [Nicotiana benthamiana]	1.3615	0.1	CL131.Contig2_All	CL131.Contig2_All	-1.7352	2.9998e-06	-
Unigene13644_All	288 2453 minus strand PREDICTED: uncharacterized membrane protein C24H6.13-like [Vitis vinifera]	0.9925	0.1	Unigene13644_All	Unigene13644_All	-1.0219	1.956e-217	-
CL4086.Contig1_All	263 988 glyceraldehyde-3-phosphate dehydrogenase B [Scoparia dulcis]	0.8535	0.1	CL4086.Contig1_All	CL4086.Contig1_All	1.212	0	+
Unigene1453_All	479 811 PREDICTED: thylakoid lumenal 19 kDa protein, chloroplastic-like [Vitis vinifera]	1.172	0.1	Unigene1453_All	Unigene1453_All	1.4019	8.2984e-297	+
CL1322.Contig11_All	85 2160 minus strand predicted protein [Populus trichocarpa] >gi|222863628|gb|EEF00759.1| predicted protein [Populus trichocarpa]	1.2235	0.1	CL1322.Contig11_All	CL1322.Contig11_All	-1.0881	5.0187e-05	-
CL7910.Contig2_All	53 1549 minus strand CND41, chloroplast nucleoid DNA binding protein [Nicotiana tabacum]	1.1145	0.1	CL7910.Contig2_All	CL7910.Contig2_All	2.3835	9.8186e-138	+
CL9015.Contig1_All	53 592 minus strand conserved hypothetical protein [Ricinus communis] >gi|223544277|gb|EEF45798.1| conserved hypothetical protein [Ricinus communis]	1.2575	0.1	CL9015.Contig1_All	CL9015.Contig1_All	1.8728	4.6674e-06	+
CL879.Contig1_All	281 1768 minus strand hexokinase [Citrus sinensis]	1.4455	0.1	CL879.Contig1_All	CL879.Contig1_All	-1.5567	6.1267e-44	-
Unigene3852_All	196 648 unnamed protein product [Vitis vinifera]	1.6795	0.1	Unigene3852_All	Unigene3852_All	-1.1133	0	-
CL11004.Contig1_All	58 1722 minus strand P5CDH1 [Actinidia chinensis]	1.4105	0.1	CL11004.Contig1_All	CL11004.Contig1_All	-1.0986	2.1519e-15	-
CL11150.Contig1_All	351 1493 minus strand alpha-mannosidase [Capsicum annuum]	1.22	0.1	CL11150.Contig1_All	CL11150.Contig1_All	-1.7123	2.8034e-121	-
CL6126.Contig2_All	18 1310 PREDICTED: elongation factor Tu, chloroplastic-like [Vitis vinifera]	0.82	0.1	CL6126.Contig2_All	CL6126.Contig2_All	1.4485	0	+
Unigene10272_All	198 974 ferritin [Avicennia marina]	1.527	0.1	Unigene10272_All	Unigene10272_All	-2.4742	0	-
CL229.Contig1_All	127 1656 minus strand RecName: Full=Inositol-3-phosphate synthase; Short=MIP synthase; AltName: Full=Myo-inositol 1-phosphate synthase; Short=IPS; Short=MI-1-P synthase >gi|9858816|gb|AAG01148.1| myo-inositol 1-phosphate synthase [Sesamum indicu	1.0855	0.1	CL229.Contig1_All	CL229.Contig1_All	4.482	8.2842e-230	+
Unigene8860_All	36 722 PREDICTED: probable plastid-lipid-associated protein 8, chloroplastic [Vitis vinifera] >gi|296081777|emb|CBI20782.3| unnamed protein product [Vitis vinifera]	1.032	0.1	Unigene8860_All	Unigene8860_All	3.4608	0	+
Unigene17647_All	3 767 RecName: Full=8-hydroxygeraniol dehydrogenase; Short=Cr10HGO >gi|34013695|gb|AAQ55962.1| 10-hydroxygeraniol oxidoreductase [Catharanthus roseus]	0.9175	0.1	Unigene17647_All	Unigene17647_All	1.1399	1.9109e-59	+
CL6968.Contig1_All	150 851 minus strand PREDICTED: nifU-like protein 2, chloroplastic [Vitis vinifera] >gi|297739542|emb|CBI29724.3| unnamed protein product [Vitis vinifera]	0.838	0.1	CL6968.Contig1_All	CL6968.Contig1_All	1.0842	3.9808e-20	+
Unigene1705_All	169 783 unknown [Solanum tuberosum]	0.7765	0.1	Unigene1705_All	Unigene1705_All	-1.6793	2.464e-43	-
Unigene18783_All	60 437 minus strand glycine-rich protein [Citrus unshiu]	1.518	0.1	Unigene18783_All	Unigene18783_All	-1.0221	0	-
CL271.Contig1_All	214 2556 minus strand PREDICTED: elongation factor G, chloroplastic-like [Vitis vinifera]	1.074	0.1	CL271.Contig1_All	CL271.Contig1_All	2.3067	0	+
Unigene4120_All	151 1260 minus strand alcohol dehydrogenase [Olea europaea]	0.8975	0.1	Unigene4120_All	Unigene4120_All	3.7436	0	+
CL947.Contig3_All	90 1934 minus strand PREDICTED: glycyl-tRNA synthetase 1, mitochondrial-like [Vitis vinifera]	1.1535	0.1	CL947.Contig3_All	CL947.Contig3_All	-2.0435	1.422e-181	-
Unigene21031_All	407 796 unnamed protein product [Vitis vinifera]	1.085	0.1	Unigene21031_All	Unigene21031_All	1.6268	3.7493e-105	+
CL1748.Contig1_All	134 1399 glycosyl hydrolase family-like protein [Salvia miltiorrhiza]	1.095	0.1	CL1748.Contig1_All	CL1748.Contig1_All	-1.8157	0	-
Unigene14663_All	78 1223 minus strand PREDICTED: GDSL esterase/lipase At3g26430 [Vitis vinifera] >gi|296081363|emb|CBI16796.3| unnamed protein product [Vitis vinifera]	1.013	0.1	Unigene14663_All	Unigene14663_All	-1.235	5.5927e-43	-
Unigene6627_All	193 495 minus strand hypothetical protein [Plantago major]	0.9465	0.1	Unigene6627_All	Unigene6627_All	1.1049	1.4259e-100	+
Unigene9387_All	173 1633 beta-mannosidase enzyme precursor [Solanum lycopersicum] >gi|17226270|gb|AAL37714.1|AF403444_1 beta-mannosidase enzyme [Solanum lycopersicum] >gi|17226296|gb|AAL37719.1|AF413204_1 beta-mannosidase [Solanum lycopersicum]	1.3835	0.1	Unigene9387_All	Unigene9387_All	-2.1729	0	-
CL1158.Contig1_All	232 2178 hypothetical protein VITISV_037409 [Vitis vinifera]	1	0.1	CL1158.Contig1_All	CL1158.Contig1_All	-1.513	1.2263e-21	-
Unigene21005_All	111 725 PREDICTED: probable FKBP-type peptidyl-prolyl cis-trans isomerase 4, chloroplastic [Vitis vinifera] >gi|296082462|emb|CBI21467.3| unnamed protein product [Vitis vinifera]	0.957	0.1	Unigene21005_All	Unigene21005_All	-1.0252	1.3221e-69	-
CL974.Contig3_All	1 843 PREDICTED: uncharacterized protein LOC100254138 [Vitis vinifera]	0.8335	0.1	CL974.Contig3_All	CL974.Contig3_All	-1.3788	3.8767e-25	-
CL1043.Contig1_All	297 1214 minus strand predicted protein [Populus trichocarpa] >gi|222868317|gb|EEF05448.1| predicted protein [Populus trichocarpa]	1.2725	0.1	CL1043.Contig1_All	CL1043.Contig1_All	1.5182	1.625e-52	+
Unigene13398_All	28 519 minus strand hypothetical protein VITISV_003162 [Vitis vinifera]	0.566	0.1	Unigene13398_All	Unigene13398_All	1.8306	2.4992e-34	+
CL3064.Contig1_All	6 233 minus strand subtilase [Nicotiana tabacum]	0.7315	0.1	CL3064.Contig1_All	CL3064.Contig1_All	-3.5624	4.9468e-66	-
Unigene74_All	143 1018 minus strand PREDICTED: protein THYLAKOID FORMATION1, chloroplastic [Vitis vinifera]	1.19	0.1	Unigene74_All	Unigene74_All	1.2289	6.1322e-240	+
Unigene7223_All	44 1090 minus strand PREDICTED: aldose 1-epimerase [Vitis vinifera] >gi|297734005|emb|CBI15252.3| unnamed protein product [Vitis vinifera]	1.1165	0.1	Unigene7223_All	Unigene7223_All	-4.2582	1.4099e-46	-
CL7007.Contig1_All	316 1086 putative CONSTANS interacting protein 2b [Capsicum chinense] >CL7007.Contig2_All 316 1086 putative CONSTANS interacting protein 2b [Capsicum chinense]	1.147	0.1	CL7007.Contig1_All	CL7007.Contig1_All	2.1518	5.636e-35	+
CL3338.Contig2_All	85 1098 minus strand PREDICTED: uncharacterized protein LOC100241562 [Vitis vinifera]	1.222	0.1	CL3338.Contig2_All	CL3338.Contig2_All	2.4545	0	+
Unigene113_All	126 1541 PREDICTED: uncharacterized protein LOC100256535 [Vitis vinifera] >gi|297734677|emb|CBI16728.3| unnamed protein product [Vitis vinifera]	1.297	0.1	Unigene113_All	Unigene113_All	-1.7361	3.622e-96	-
CL5771.Contig4_All	123 1652 CYP72A58 [Nicotiana tabacum]	1.318	0.1	CL5771.Contig4_All	CL5771.Contig4_All	3.3494	0	+
CL447.Contig2_All	86 709 PREDICTED: nascent polypeptide-associated complex subunit alpha-like protein 2-like [Vitis vinifera] >gi|302143993|emb|CBI23098.3| unnamed protein product [Vitis vinifera] >CL447.Contig3_All 79 702 PREDICTED: nascent polypeptide-associa	0.9155	0.1	CL447.Contig2_All	CL447.Contig2_All	-1.0575	1.3248e-68	-
Unigene2368_All	79 1308 unnamed protein product [Vitis vinifera]	1.186	0.1	Unigene2368_All	Unigene2368_All	1.2341	1.7334e-05	+
Unigene10790_All	278 1465 minus strand PREDICTED: subtilisin-like protease [Vitis vinifera]	0.998	0.1	Unigene10790_All	Unigene10790_All	-2.2549	1.4549e-253	-
Unigene1742_All	97 498 PREDICTED: glycine-rich RNA-binding protein 2, mitochondrial [Vitis vinifera] >gi|147833478|emb|CAN75185.1| hypothetical protein VITISV_001912 [Vitis vinifera] >gi|298205231|emb|CBI17290.3| unnamed protein product [Vitis vinifera]	1.255	0.1	Unigene1742_All	Unigene1742_All	-1.3167	1.0687e-230	-
CL11105.Contig1_All	235 999 PREDICTED: translocase of chloroplast 159, chloroplastic-like [Vitis vinifera]	0.8735	0.1	CL11105.Contig1_All	CL11105.Contig1_All	-1.6066	4.3371e-35	-
CL11412.Contig1_All	118 1092 PREDICTED: dihydroflavonol-4-reductase [Vitis vinifera] >gi|296089144|emb|CBI38847.3| unnamed protein product [Vitis vinifera]	1.278	0.1	CL11412.Contig1_All	CL11412.Contig1_All	-1.397	6.9533e-265	-
Unigene5793_All	232 627 minus strand cytochrome b5 [Olea europaea]	1.2895	0.1	Unigene5793_All	Unigene5793_All	1.2911	1.0297e-122	+
Unigene14895_All	24 488 minus strand pathogenesis-related protein 1 [Vitis hybrid cultivar] >gi|307340565|gb|ADN43444.1| pathogenesis-related protein 1 [Vitis hybrid cultivar]	2.612	0.1	Unigene14895_All	Unigene14895_All	3.4937	3.7909e-114	+
Unigene1614_All	94 981 PREDICTED: thylakoid membrane protein slr0575 [Vitis vinifera] >gi|298204373|emb|CBI16853.3| unnamed protein product [Vitis vinifera]	1.3545	0.1	Unigene1614_All	Unigene1614_All	1.7311	1.3135e-192	+
CL1472.Contig2_All	69 1265 NADPH:protochlorophyllide oxidoreductase [Nicotiana tabacum]	0.615	0.1	CL1472.Contig2_All	CL1472.Contig2_All	1.1693	0	+
CL4369.Contig2_All	171 1238 minus strand PREDICTED: 1-aminocyclopropane-1-carboxylate oxidase homolog 1 [Vitis vinifera]	1.0175	0.1	CL4369.Contig2_All	CL4369.Contig2_All	1.6692	3.321e-24	+
CL7426.Contig2_All	68 1591 minus strand cytochrome P450 CYP72A129 [Panax ginseng]	1.321	0.1	CL7426.Contig2_All	CL7426.Contig2_All	5.3497	0	+
CL4847.Contig3_All	77 1267 minus strand fructose 1,6 bisphosphate aldolase class 1 [Carica papaya]	1.1135	0.1	CL4847.Contig3_All	CL4847.Contig3_All	2.215	0	+
CL3751.Contig1_All	186 2912 101 kDa heat shock protein [Nicotiana tabacum]	1.871	0.1	CL3751.Contig1_All	CL3751.Contig1_All	2.3832	3.2225e-51	+
Unigene5934_All	332 868 PREDICTED: uncharacterized protein LOC100263359 [Vitis vinifera] >gi|296086072|emb|CBI31513.3| unnamed protein product [Vitis vinifera]	0.7445	0.1	Unigene5934_All	Unigene5934_All	1.5379	5.3753e-26	+
Unigene1561_All	70 360 minus strand PREDICTED: 10 kDa chaperonin [Vitis vinifera] >gi|297741661|emb|CBI32793.3| unnamed protein product [Vitis vinifera]	0.947	0.1	Unigene1561_All	Unigene1561_All	-1.6755	2.3965e-158	-
CL5687.Contig2_All	134 1066 minus strand PREDICTED: protein grpE-like [Vitis vinifera] >gi|297737494|emb|CBI26695.3| unnamed protein product [Vitis vinifera]	0.7025	0.1	CL5687.Contig2_All	CL5687.Contig2_All	-1.8872	5.4592e-10	-
CL3817.Contig3_All	382 1413 unnamed protein product [Blastocystis hominis]	0.8555	0.1	CL3817.Contig3_All	CL3817.Contig3_All	-1.14	1.4554e-71	-
CL7670.Contig2_All	106 1146 PREDICTED: GDSL esterase/lipase LIP-4 [Vitis vinifera] >gi|297744031|emb|CBI37001.3| unnamed protein product [Vitis vinifera]	1.2925	0.1	CL7670.Contig2_All	CL7670.Contig2_All	1.065	2.692e-22	+
CL10981.Contig2_All	292 684 PREDICTED: uncharacterized protein LOC100264984 [Vitis vinifera] >gi|297742356|emb|CBI34505.3| unnamed protein product [Vitis vinifera]	0.7945	0.1	CL10981.Contig2_All	CL10981.Contig2_All	1.8935	1.9559e-113	+
CL4106.Contig1_All	175 933 minus strand expansin [Breonia chinensis] >gi|351630261|gb|AEQ55285.1| expansin [Breonia chinensis]	1.1855	0.1	CL4106.Contig1_All	CL4106.Contig1_All	1.5985	2.4267e-211	+
CL9727.Contig2_All	1022 1519 minus strand RecName: Full=Plastocyanin, chloroplastic; Flags: Precursor	0.9715	0.1	CL9727.Contig2_All	CL9727.Contig2_All	2.0146	0	+
Unigene17114_All	256 1326 RecName: Full=Thiamine thiazole synthase, chloroplastic; AltName: Full=Thiazole biosynthetic enzyme; Flags: Precursor >gi|2582665|emb|CAB05370.1| thi [Citrus sinensis]	1.1875	0.1	Unigene17114_All	Unigene17114_All	-2.6654	0	-
CL5772.Contig1_All	31 507 minus strand unknown [Lotus japonicus]	1.3445	0.1	CL5772.Contig1_All	CL5772.Contig1_All	-1.6641	4.5501e-46	-
CL10786.Contig1_All	262 2487 minus strand 4-hydroxy-3-methylbut-2-enyl diphosphate synthase [Salvia miltiorrhiza]	1.044	0.1	CL10786.Contig1_All	CL10786.Contig1_All	1.8177	0	+
CL1196.Contig1_All	3 554 minus strand putative plastid lipid-associated protein [Vitis hybrid cultivar]	1.737	0.1	CL1196.Contig1_All	CL1196.Contig1_All	-1.6055	8.047e-05	-
CL4611.Contig2_All	309 3146 minus strand PREDICTED: endo-1,4-beta-xylanase A-like [Vitis vinifera]	0.978	0.1	CL4611.Contig2_All	CL4611.Contig2_All	-1.7056	9.1671e-44	-
Unigene5936_All	185 886 2-C-methyl-D-erythritol 2,4-cyclodiphosphate synthase [Salvia miltiorrhiza]	1.179	0.1	Unigene5936_All	Unigene5936_All	1.2146	1.3772e-64	+
CL3649.Contig1_All	151 3042 minus strand PREDICTED: phosphoenolpyruvate carboxylase, housekeeping isozyme isoform 1 [Vitis vinifera]	1.668	0.1	CL3649.Contig1_All	CL3649.Contig1_All	-1.2855	1.0237e-176	-
CL2023.Contig1_All	139 639 minus strand RecName: Full=Dehydrin DHN1; Short=AmDHN1 >gi|157497149|gb|ABV58321.1| dehydrin [Avicennia marina]	0.6875	0.1	CL2023.Contig1_All	CL2023.Contig1_All	-3.1168	4.8528e-96	-
CL6951.Contig2_All	21 1466 PREDICTED: proline iminopeptidase-like [Vitis vinifera]	0.8955	0.1	CL6951.Contig2_All	CL6951.Contig2_All	-1.0009	1.0558e-13	-
Unigene21114_All	76 1722 minus strand pectin methyl esterase [Solanum tuberosum]	0.962	0.1	Unigene21114_All	Unigene21114_All	-1.9288	0	-
Unigene14546_All	100 1368 serine-threonine protein kinase, plant-type, putative [Ricinus communis] >gi|223526867|gb|EEF29079.1| serine-threonine protein kinase, plant-type, putative [Ricinus communis]	0.8975	0.1	Unigene14546_All	Unigene14546_All	-1.5637	1.5659e-42	-
Unigene4479_All	42 1130 Leucoanthocyanidin dioxygenase, putative [Ricinus communis] >gi|223538079|gb|EEF39690.1| Leucoanthocyanidin dioxygenase, putative [Ricinus communis]	1.09	0.1	Unigene4479_All	Unigene4479_All	1.3775	6.2984e-35	+
CL3026.Contig1_All	64 672 minus strand Flavoprotein wrbA, putative [Ricinus communis] >gi|223542437|gb|EEF43979.1| Flavoprotein wrbA, putative [Ricinus communis]	0.81	0.1	CL3026.Contig1_All	CL3026.Contig1_All	1.1321	3.8568e-12	+
CL1365.Contig2_All	25 1776 polyphenol oxidase [Sesamum indicum]	1.296	0.1	CL1365.Contig2_All	CL1365.Contig2_All	1.0552	3.2001e-127	+
CL2822.Contig1_All	88 666 PREDICTED: heat shock cognate 70 kDa protein isoform 1 [Vitis vinifera]	4.2205	0.1	CL2822.Contig1_All	CL2822.Contig1_All	1.0882	1.297e-29	+
CL8493.Contig2_All	93 821 minus strand DAG protein, chloroplast precursor, putative [Ricinus communis] >gi|223527366|gb|EEF29510.1| DAG protein, chloroplast precursor, putative [Ricinus communis]	0.678	0.1	CL8493.Contig2_All	CL8493.Contig2_All	-1.2729	9.2169e-81	-
CL7308.Contig2_All	99 1310 minus strand predicted protein [Populus trichocarpa] >gi|118488006|gb|ABK95824.1| unknown [Populus trichocarpa] >gi|222866431|gb|EEF03562.1| predicted protein [Populus trichocarpa]	1.2625	0.1	CL7308.Contig2_All	CL7308.Contig2_All	-1.0257	4.5071e-36	-
CL6447.Contig1_All	1014 1109 minus strand PREDICTED: thioredoxin-like 3-1, chloroplastic isoform 2 [Vitis vinifera]	1.241	0.1	CL6447.Contig1_All	CL6447.Contig1_All	-1.8737	4.6082e-111	-
CL8075.Contig2_All	2 583 conserved hypothetical protein [Ricinus communis] >gi|223547577|gb|EEF49072.1| conserved hypothetical protein [Ricinus communis]	1.0185	0.1	CL8075.Contig2_All	CL8075.Contig2_All	-1.2405	0.00091299	-
CL4380.Contig2_All	111 1880 polyphenol oxidase [Sesamum indicum]	0.9225	0.1	CL4380.Contig2_All	CL4380.Contig2_All	1.74	6.3092e-53	+
Unigene6020_All	91 627 minus strand plastid thioredoxin F precursor [Nicotiana tabacum]	0.979	0.1	Unigene6020_All	Unigene6020_All	1.9036	0	+
CL3290.Contig15_All	1094 1288 unnamed protein product [Vitis vinifera] >CL3290.Contig17_All 1000 1194 fkbp-type peptidyl-prolyl cis-trans isomerase 2, chloroplast, putative [Ricinus communis] >gi|223548199|gb|EEF49690.1| fkbp-type peptidyl-prolyl cis-trans isomer	0.7755	0.1	CL3290.Contig15_All	CL3290.Contig15_All	-1.6881	0.00041944	-
CL11247.Contig2_All	44 1420 minus strand unknown [Populus trichocarpa]	0.8355	0.1	CL11247.Contig2_All	CL11247.Contig2_All	2.0034	1.2065e-42	+
CL1309.Contig1_All	244 1839 mitochondrial benzaldehyde dehydrogenase [Antirrhinum majus]	1.062	0.1	CL1309.Contig1_All	CL1309.Contig1_All	-1.6207	0	-
Unigene5888_All	246 1277 RSI3 [Solanum tuberosum]	1.2385	0.1	Unigene5888_All	Unigene5888_All	-1.0081	6.6684e-32	-
CL5637.Contig4_All	312 1265 UDP-glucuronate decarboxylase 1 [Nicotiana tabacum] >CL5637.Contig5_All 201 1154 minus strand UDP-glucuronate decarboxylase 1 [Nicotiana tabacum]	1.6965	0.1	CL5637.Contig4_All	CL5637.Contig4_All	-1.1195	9.5065e-13	-
CL6727.Contig3_All	932 3877 minus strand PREDICTED: probable inactive receptor kinase At5g10020-like [Vitis vinifera]	1.1155	0.1	CL6727.Contig3_All	CL6727.Contig3_All	-1.2334	1.845e-33	-
CL2894.Contig1_All	137 370 uv excision repair protein rad23, putative [Ricinus communis] >gi|223531394|gb|EEF33228.1| uv excision repair protein rad23, putative [Ricinus communis] >CL2894.Contig2_All 139 372 uv excision repair protein rad23, putative [Ricinus co	0.871	0.1	CL2894.Contig1_All	CL2894.Contig1_All	-1.025	2.1067e-46	-
CL8064.Contig6_All	167 967 minus strand putative chloroplast chlorophyll a/b-binding protein [Carya cathayensis] >CL8064.Contig7_All 167 967 minus strand putative chloroplast chlorophyll a/b-binding protein [Carya cathayensis] >CL8064.Contig8_All 167 967 mi	1.676	0.1	CL8064.Contig6_All	CL8064.Contig6_All	2.2583	0	+
CL665.Contig1_All	219 1031 unnamed protein product [Vitis vinifera]	0.659	0.1	CL665.Contig1_All	CL665.Contig1_All	1.381	5.2559e-12	+
Unigene33943_All	4 918 minus strand unnamed protein product [Blastocystis hominis]	0.906	0.1	Unigene33943_All	Unigene33943_All	-1.2558	3.3856e-12	-
CL1317.Contig5_All	144 1274 actin [Striga asiatica] >CL1317.Contig6_All 173 1303 actin [Striga asiatica] >CL1317.Contig7_All 147 1277 actin [Striga asiatica] >CL1317.Contig8_All 122 1252 actin [Striga asiatica]	1.0515	0.1	CL1317.Contig5_All	CL1317.Contig5_All	1.1054	1.6727e-183	+
CL6852.Contig1_All	227 1714 PREDICTED: histone-lysine N-methyltransferase setd3 isoform 1 [Vitis vinifera]	0.9145	0.1	CL6852.Contig1_All	CL6852.Contig1_All	-1.0385	1.8919e-66	-
Unigene16565_All	12 1010 minus strand PREDICTED: uncharacterized protein LOC100247534 [Vitis vinifera] >gi|297737856|emb|CBI27057.3| unnamed protein product [Vitis vinifera]	0.836	0.1	Unigene16565_All	Unigene16565_All	1.7822	4.8535e-85	+
CL912.Contig4_All	1730 3265 minus strand lysosomal alpha-mannosidase, putative [Ricinus communis] >gi|223547851|gb|EEF49343.1| lysosomal alpha-mannosidase, putative [Ricinus communis]	0.9125	0.1	CL912.Contig4_All	CL912.Contig4_All	-1.3467	3.7373e-80	-
Unigene3610_All	32 316 minus strand Fructose-bisphosphate aldolase [Medicago truncatula] >gi|355519230|gb|AET00854.1| Fructose-bisphosphate aldolase [Medicago truncatula]	0.767	0.1	Unigene3610_All	Unigene3610_All	3.6445	0	+
Unigene35888_All	1 156 thiamin biosynthetic protein [Vitis pseudoreticulata]	0.976	0.1	Unigene35888_All	Unigene35888_All	-3.5246	0	-
CL9082.Contig2_All	127 432 PREDICTED: uncharacterized protein LOC100241271 [Vitis vinifera] >gi|297744243|emb|CBI37213.3| unnamed protein product [Vitis vinifera]	0.952	0.1	CL9082.Contig2_All	CL9082.Contig2_All	-1.1905	0.00031537	-
CL8144.Contig3_All	266 1462 minus strand glyceraldehyde-3-phosphate dehydrogenase A [Scoparia dulcis]	1.184	0.1	CL8144.Contig3_All	CL8144.Contig3_All	1.0961	0	+
CL2681.Contig3_All	472 1362 predicted protein [Populus trichocarpa] >gi|222870274|gb|EEF07405.1| predicted protein [Populus trichocarpa] >CL2681.Contig4_All 496 1386 predicted protein [Populus trichocarpa] >gi|222870274|gb|EEF07405.1| predicted protein [Populus	0.941	0.1	CL2681.Contig3_All	CL2681.Contig3_All	2.4029	2.2705e-107	+
CL4725.Contig1_All	101 1375 minus strand plastid-dividing ring protein [Solanum lycopersicum] >gi|283993128|gb|ADB57040.1| plastid-dividing ring protein [Solanum lycopersicum]	0.7045	0.1	CL4725.Contig1_All	CL4725.Contig1_All	-1.9613	5.1136e-132	-
CL9045.Contig1_All	210 1775 PREDICTED: alanine aminotransferase 2 [Vitis vinifera]	0.9635	0.1	CL9045.Contig1_All	CL9045.Contig1_All	-1.0404	9.379e-33	-
CL1472.Contig4_All	113 1300 minus strand NADPH:protochlorophyllide oxidoreductase [Nicotiana tabacum]	0.787	0.1	CL1472.Contig4_All	CL1472.Contig4_All	1.2725	0	+
CL9057.Contig1_All	184 543 predicted protein [Populus trichocarpa] >gi|118486295|gb|ABK94989.1| unknown [Populus trichocarpa] >gi|222863541|gb|EEF00672.1| predicted protein [Populus trichocarpa]	1.789	0.1	CL9057.Contig1_All	CL9057.Contig1_All	4.1715	1.0145e-139	+
CL6419.Contig3_All	85 468 minus strand Drm3-like protein [Solanum tuberosum] >Unigene35955_All 94 477 Drm3-like protein [Solanum tuberosum]	0.766	0.1	CL6419.Contig3_All	CL6419.Contig3_All	-1.9697	0	-
CL8388.Contig3_All	93 926 PREDICTED: peroxisomal (S)-2-hydroxy-acid oxidase GLO1 [Glycine max]	0.859	0.1	CL8388.Contig3_All	CL8388.Contig3_All	-1.9733	4.3625e-13	-
CL8571.Contig1_All	118 1308 PREDICTED: uroporphyrinogen decarboxylase 1, chloroplastic-like [Glycine max]	0.987	0.1	CL8571.Contig1_All	CL8571.Contig1_All	-1.2212	1.0793e-65	-
Unigene1555_All	18 428 minus strand Pollen Ole e 1 allergen and extensin family protein [Arabidopsis thaliana] >gi|330254874|gb|AEC09968.1| Pollen Ole e 1 allergen and extensin family protein [Arabidopsis thaliana]	1.0005	0.1	Unigene1555_All	Unigene1555_All	1.6574	1.2966e-128	+
CL10624.Contig2_All	61 852 PREDICTED: uncharacterized protein At2g39795, mitochondrial [Vitis vinifera] >gi|296086172|emb|CBI31613.3| unnamed protein product [Vitis vinifera]	0.9565	0.1	CL10624.Contig2_All	CL10624.Contig2_All	-1.3821	1.0582e-53	-
Unigene12333_All	99 1298 minus strand extracellular calcium sensing receptor [Schima superba]	1.121	0.1	Unigene12333_All	Unigene12333_All	1.0942	2.1293e-257	+
CL9562.Contig1_All	145 1980 minus strand PREDICTED: dihydroxy-acid dehydratase-like [Vitis vinifera]	1.2075	0.1	CL9562.Contig1_All	CL9562.Contig1_All	-1.6647	1.6605e-99	-
CL3897.Contig1_All	136 600 photosystem I reaction center V [Camellia sinensis]	2.647	0.1	CL3897.Contig1_All	CL3897.Contig1_All	1.0937	0	+
CL3549.Contig2_All	82 528 PREDICTED: calmodulin isoform 2 [Vitis vinifera] >gi|147783668|emb|CAN72522.1| hypothetical protein VITISV_019208 [Vitis vinifera] >gi|296088807|emb|CBI38257.3| unnamed protein product [Vitis vinifera]	1.0445	0.1	CL3549.Contig2_All	CL3549.Contig2_All	-1.2622	1.1361e-26	-
CL9645.Contig2_All	73 486 chloroplast photosystem II PsbR [Prosopis juliflora]	0.8545	0.1	CL9645.Contig2_All	CL9645.Contig2_All	1.0889	0	+
CL5773.Contig1_All	2 754 minus strand cutin-deficient 1 protein [Solanum lycopersicum]	0.828	0.1	CL5773.Contig1_All	CL5773.Contig1_All	1.04	1.7477e-30	+
Unigene11355_All	3 671 minus strand RecName: Full=Thaumatin-like protein; AltName: Allergen=Act d 2; Flags: Precursor >gi|71057064|emb|CAI38795.2| thaumatin-like protein [Actinidia deliciosa]	1.3035	0.1	Unigene11355_All	Unigene11355_All	2.2476	1.6095e-06	+
CL1654.Contig4_All	2231 2800 minus strand PREDICTED: non-specific lipid-transfer protein-like protein At2g13820-like [Vitis vinifera]	0.782	0.1	CL1654.Contig4_All	CL1654.Contig4_All	1.7423	2.8931e-192	+
Unigene10877_All	160 1680 CYP72A57 [Nicotiana tabacum]	1.272	0.1	Unigene10877_All	Unigene10877_All	4.153	0	+
Unigene8075_All	197 793 unnamed protein product [Vitis vinifera]	0.838	0.1	Unigene8075_All	Unigene8075_All	1.4938	2.7693e-65	+
CL872.Contig5_All	276 1820 minus strand PREDICTED: serine hydroxymethyltransferase, mitochondrial-like [Vitis vinifera] >gi|297736687|emb|CBI25704.3| unnamed protein product [Vitis vinifera]	0.877	0.1	CL872.Contig5_All	CL872.Contig5_All	1.2079	5.6653e-285	+
Unigene6006_All	256 558 minus strand leucine-rich repeat protein [Nicotiana tabacum]	0.8925	0.1	Unigene6006_All	Unigene6006_All	1.397	1.6327e-85	+
CL4982.Contig2_All	111 527 PREDICTED: upstream activation factor subunit spp27 [Vitis vinifera]	0.967	0.1	CL4982.Contig2_All	CL4982.Contig2_All	-1.2867	5.386e-61	-
CL2788.Contig1_All	1 648 cysteine protease, putative [Ricinus communis] >gi|223550871|gb|EEF52357.1| cysteine protease, putative [Ricinus communis]	0.7915	0.1	CL2788.Contig1_All	CL2788.Contig1_All	-1.2987	3.8033e-169	-
Unigene6162_All	2 127 unnamed protein product [Vitis vinifera]	1.4205	0.1	Unigene6162_All	Unigene6162_All	3.4432	0	+
CL2260.Contig1_All	174 542 auxin-repressed protein-like protein ARP1 [Manihot esculenta]	1.1255	0.1	CL2260.Contig1_All	CL2260.Contig1_All	-2.5155	0	-
CL1371.Contig1_All	92 766 minus strand ribonuclease t2, putative [Ricinus communis] >gi|223538328|gb|EEF39935.1| ribonuclease t2, putative [Ricinus communis]	0.5525	0.1	CL1371.Contig1_All	CL1371.Contig1_All	-1.3718	1.5399e-38	-
CL8144.Contig2_All	266 1462 minus strand glyceraldehyde-3-phosphate dehydrogenase A [Scoparia dulcis]	1.055	0.1	CL8144.Contig2_All	CL8144.Contig2_All	1.2001	0	+
CL1448.Contig24_All	118 2703 minus strand PREDICTED: uncharacterized protein LOC100246702 [Vitis vinifera]	0.8255	0.1	CL1448.Contig24_All	CL1448.Contig24_All	-1.2942	1.2579e-08	-
Unigene2150_All	1 768 catalase [Sesamum indicum]	1.7635	0.1	Unigene2150_All	Unigene2150_All	2.0451	0	+
Unigene18004_All	195 1886 minus strand putative thermostable pectinesterase [Citrus sinensis] >gi|24250751|gb|AAK84486.1| putative thermostable pectinesterase [Citrus sinensis]	1.298	0.1	Unigene18004_All	Unigene18004_All	-1.4259	0	-
CL4470.Contig2_All	25 1302 predicted protein [Populus trichocarpa] >gi|222843718|gb|EEE81265.1| predicted protein [Populus trichocarpa]	1.006	0.1	CL4470.Contig2_All	CL4470.Contig2_All	-1.1622	1.2605e-57	-
Unigene16583_All	81 503 hypothetical protein VITISV_025732 [Vitis vinifera]	0.699	0.1	Unigene16583_All	Unigene16583_All	1.4961	1.6002e-07	+
CL6922.Contig2_All	214 1656 minus strand PREDICTED: LOW QUALITY PROTEIN: UDP-glycosyltransferase 85A1-like [Vitis vinifera]	1.1725	0.1	CL6922.Contig2_All	CL6922.Contig2_All	3.1696	0	+
CL4562.Contig1_All	983 1939 Ribulose-1,5 bisphosphate carboxylase/oxygenase large subunit N-methyltransferase, chloroplastic OS=Nicotiana tabacum GN=RBCMT PE=2 SV=1	1.0805	0.1	CL4562.Contig1_All	CL4562.Contig1_All	-1.1085	3.8547e-48	-
CL8816.Contig2_All	49 681 minus strand predicted protein [Populus trichocarpa] >gi|222850891|gb|EEE88438.1| predicted protein [Populus trichocarpa]	1.31	0.1	CL8816.Contig2_All	CL8816.Contig2_All	-1.4153	9.3521e-160	-
CL9854.Contig1_All	119 1063 RecName: Full=31 kDa ribonucleoprotein, chloroplastic; Flags: Precursor >gi|19741|emb|CAA40364.1| 31kD chloroplast ribonucleoprotein [Nicotiana sylvestris]	0.883	0.1	CL9854.Contig1_All	CL9854.Contig1_All	-1.2794	2.511e-213	-
CL516.Contig1_All	162 2024 beta-D-glucan exohydrolase [Nicotiana tabacum]	1.1585	0.1	CL516.Contig1_All	CL516.Contig1_All	-1.3962	8.9972e-262	-
CL9942.Contig1_All	152 1537 4-hydroxy-3-methylbut-2-enyl diphosphate reductase [Picrorhiza kurrooa] >CL9942.Contig2_All 152 1537 4-hydroxy-3-methylbut-2-enyl diphosphate reductase [Picrorhiza kurrooa]	0.6955	0.1	CL9942.Contig1_All	CL9942.Contig1_All	2.2703	2.6182e-188	+
CL10172.Contig1_All	82 810 minus strand Auxin-induced in root cultures protein 12 precursor, putative [Ricinus communis] >gi|223527159|gb|EEF29331.1| Auxin-induced in root cultures protein 12 precursor, putative [Ricinus communis]	0.83	0.1	CL10172.Contig1_All	CL10172.Contig1_All	1.4282	2.7375e-15	+
CL9979.Contig1_All	288 2360 RecName: Full=Sulfite reductase 1 [ferredoxin], chloroplastic; Short=NtSiR1; Flags: Precursor >gi|3721540|dbj|BAA33531.1| sulfite reductase [Nicotiana tabacum] >gi|3738234|dbj|BAA33796.1| sulfite reductase [Nicotiana tabacum]	1.085	0.1	CL9979.Contig1_All	CL9979.Contig1_All	-1.0189	0	-
CL8671.Contig1_All	166 690 copper ion binding protein, putative [Ricinus communis] >gi|223532337|gb|EEF34136.1| copper ion binding protein, putative [Ricinus communis]	1.1445	0.1	CL8671.Contig1_All	CL8671.Contig1_All	-1.1961	0.00047056	-
Unigene19196_All	190 1227 minus strand chloroplast inner envelope protein, putative [Ricinus communis] >gi|223539793|gb|EEF41373.1| chloroplast inner envelope protein, putative [Ricinus communis]	1.1755	0.1	Unigene19196_All	Unigene19196_All	1.6437	0	+
CL3514.Contig2_All	215 808 conserved hypothetical protein [Ricinus communis] >gi|223536122|gb|EEF37777.1| conserved hypothetical protein [Ricinus communis]	0.905	0.1	CL3514.Contig2_All	CL3514.Contig2_All	1.5962	1.1295e-43	+
CL7520.Contig2_All	3 857 minus strand unknown [Medicago truncatula] >gi|388496528|gb|AFK36330.1| unknown [Medicago truncatula] >gi|388517939|gb|AFK47031.1| unknown [Medicago truncatula]	1.0975	0.1	CL7520.Contig2_All	CL7520.Contig2_All	5.4081	0	+
CL7849.Contig1_All	74 352 defective in induced resistance 1 protein [Nicotiana tabacum]	0.8705	0.1	CL7849.Contig1_All	CL7849.Contig1_All	6.9178	0	+
CL621.Contig2_All	180 932 minus strand unknown [Lotus japonicus]	0.872	0.1	CL621.Contig2_All	CL621.Contig2_All	-1.8407	7.5196e-177	-
CL1113.Contig1_All	222 2054 RecName: Full=Granule-bound starch synthase 1, chloroplastic/amyloplastic; AltName: Full=Granule-bound starch synthase I; Short=GBSS-I; Flags: Precursor >gi|3688123|emb|CAA06958.1| granule-bound starch synthase [Antirrhinum majus]	2.218	0.1	CL1113.Contig1_All	CL1113.Contig1_All	2.2754	0	+
CL674.Contig1_All	292 1338 minus strand RecName: Full=8-hydroxygeraniol dehydrogenase; Short=Cr10HGO >gi|34013695|gb|AAQ55962.1| 10-hydroxygeraniol oxidoreductase [Catharanthus roseus]	0.909	0.1	CL674.Contig1_All	CL674.Contig1_All	1.7498	4.6737e-217	+
CL2593.Contig1_All	301 1449 putative reductase [Nicotiana tabacum]	1.369	0.1	CL2593.Contig1_All	CL2593.Contig1_All	-1.3982	2.0005e-35	-
CL4114.Contig1_All	224 2224 minus strand zeaxanthin epoxidase [Ipomoea nil]	1.0615	0.1	CL4114.Contig1_All	CL4114.Contig1_All	3.1152	0	+
CL2287.Contig2_All	158 2437 minus strand PREDICTED: DEAD-box ATP-dependent RNA helicase 3, chloroplastic [Vitis vinifera] >gi|296089875|emb|CBI39694.3| unnamed protein product [Vitis vinifera]	0.919	0.1	CL2287.Contig2_All	CL2287.Contig2_All	-1.554	0	-
CL2159.Contig1_All	171 2192 PREDICTED: uncharacterized protein LOC100262703 [Vitis vinifera] >gi|302142369|emb|CBI19572.3| unnamed protein product [Vitis vinifera]	1.0625	0.1	CL2159.Contig1_All	CL2159.Contig1_All	-1.639	3.9216e-77	-
Unigene19732_All	79 585 minus strand cysteine protease Cp1 [Actinidia deliciosa]	0.866	0.1	Unigene19732_All	Unigene19732_All	-1.2422	5.1771e-56	-
Unigene16989_All	114 434 minus strand hypothetical protein OsI_31824 [Oryza sativa Indica Group]	1.0165	0.1	Unigene16989_All	Unigene16989_All	-1.2159	1.2562e-05	-
CL2197.Contig1_All	199 606 PREDICTED: auxin-repressed 12.5 kDa protein-like [Vitis vinifera] >gi|297742955|emb|CBI35822.3| unnamed protein product [Vitis vinifera]	0.6635	0.1	CL2197.Contig1_All	CL2197.Contig1_All	-2.1232	1.8399e-127	-
CL3321.Contig1_All	260 1903 PREDICTED: dihydrolipoyl dehydrogenase [Vitis vinifera] >gi|296083267|emb|CBI22903.3| unnamed protein product [Vitis vinifera]	1.026	0.1	CL3321.Contig1_All	CL3321.Contig1_All	-1.2266	4.2635e-238	-
Unigene6116_All	129 1364 minus strand PREDICTED: fasciclin-like arabinogalactan protein 10-like [Vitis vinifera]	0.9565	0.1	Unigene6116_All	Unigene6116_All	1.1189	4.6457e-192	+
CL7890.Contig1_All	351 503 minus strand unnamed protein product [Vitis vinifera]	1.8155	0.1	CL7890.Contig1_All	CL7890.Contig1_All	2.8679	3.1386e-60	+
Unigene3803_All	161 967 PREDICTED: uncharacterized protein LOC100263114 [Vitis vinifera] >gi|297737366|emb|CBI26567.3| unnamed protein product [Vitis vinifera]	1.0965	0.1	Unigene3803_All	Unigene3803_All	1.5081	0	+
CL2099.Contig3_All	2 391 minus strand PREDICTED: alpha-galactosidase [Vitis vinifera] >gi|297742709|emb|CBI35343.3| unnamed protein product [Vitis vinifera]	1.892	0.1	CL2099.Contig3_All	CL2099.Contig3_All	-1.2038	1.1089e-16	-
Unigene1594_All	72 476 minus strand unnamed protein product [Vitis vinifera]	1.2685	0.1	Unigene1594_All	Unigene1594_All	-1.5685	2.6284e-37	-
CL282.Contig2_All	169 1191 matrix metalloproteinase precursor [Solanum lycopersicum] >CL282.Contig3_All 257 1279 matrix metalloproteinase precursor [Solanum lycopersicum]	1.154	0.1	CL282.Contig2_All	CL282.Contig2_All	-1.4628	1.5288e-31	-
CL8308.Contig1_All	477 605 minus strand subunit A of ferredoxin-thioredoxin-reductase [Solanum tuberosum] >CL8308.Contig2_All 488 616 minus strand subunit A of ferredoxin-thioredoxin-reductase [Solanum tuberosum]	0.897	0.1	CL8308.Contig1_All	CL8308.Contig1_All	1.3275	2.2292e-61	+
Unigene15336_All	213 1400 minus strand PAE [Litchi chinensis]	1.0435	0.1	Unigene15336_All	Unigene15336_All	1.269	8.9755e-10	+
CL2764.Contig2_All	237 1826 minus strand unknown [Solanum bulbocastanum]	0.8385	0.1	CL2764.Contig2_All	CL2764.Contig2_All	-1.2447	7.1527e-42	-
CL2863.Contig3_All	349 1710 minus strand 1-O-acylglucose:anthocyanin-O-acyltransferase- like protein [Gentiana triflora] >CL2863.Contig8_All 25 1386 1-O-acylglucose:anthocyanin-O-acyltransferase- like protein [Gentiana triflora]	1.171	0.1	CL2863.Contig3_All	CL2863.Contig3_All	-1.6426	6.6877e-24	-
Unigene15024_All	57 1451 minus strand geranylgeranyl reductase [Sesamum indicum]	1.7225	0.1	Unigene15024_All	Unigene15024_All	2.7081	0	+
CL3711.Contig1_All	90 581 ERD15 [Capsicum annuum]	1.097	0.1	CL3711.Contig1_All	CL3711.Contig1_All	-1.1236	3.9596e-226	-
CL8995.Contig1_All	97 1338 unnamed protein product [Vitis vinifera]	1.3375	0.1	CL8995.Contig1_All	CL8995.Contig1_All	-1.2362	8.0631e-63	-
CL3069.Contig2_All	49 723 PRp27-like protein [Olea europaea subsp. europaea]	0.784	0.1	CL3069.Contig2_All	CL3069.Contig2_All	-1.2474	1.345e-07	-
CL7785.Contig2_All	88 1434 minus strand elongation factor tu, putative [Ricinus communis] >gi|223535993|gb|EEF37652.1| elongation factor tu, putative [Ricinus communis]	1.892	0.1	CL7785.Contig2_All	CL7785.Contig2_All	-1.9079	2.0116e-60	-
Unigene709_All	74 2347 minus strand PREDICTED: subtilisin-like protease isoform 1 [Vitis vinifera]	1.139	0.1	Unigene709_All	Unigene709_All	1.0246	1.0629e-125	+
CL292.Contig1_All	393 1694 alpha-L-arabinofuranosidase [Malus x domestica]	1.131	0.1	CL292.Contig1_All	CL292.Contig1_All	-1.969	1.2498e-12	-
CL5091.Contig1_All	276 923 type II peroxiredoxin 1 [Vitis vinifera]	0.8355	0.1	CL5091.Contig1_All	CL5091.Contig1_All	1.6762	4.0272e-52	+
CL10302.Contig3_All	2 277 chlorophyll a/b-binding protein CP24 precursor [Vigna radiata]	1.7645	0.1	CL10302.Contig3_All	CL10302.Contig3_All	2.841	0	+
Unigene14544_All	22 1212 minus strand transaldolase ToTAL2 [Solanum lycopersicum] >gi|15418698|gb|AAG34725.1| transaldolase ToTAL2 [Solanum lycopersicum]	1.014	0.1	Unigene14544_All	Unigene14544_All	-1.5713	0	-
Unigene11235_All	117 311 minus strand ptoteinase inhibitor 2 [Salvia miltiorrhiza]	10.5365	0.1	Unigene11235_All	Unigene11235_All	2.1449	6.1269e-11	+
CL3817.Contig2_All	3 1355 hypothetical protein MTR_027s0011 [Medicago truncatula] >gi|355502031|gb|AES83234.1| hypothetical protein MTR_027s0011 [Medicago truncatula]	0.6575	0.1	CL3817.Contig2_All	CL3817.Contig2_All	-1.0052	5.5541e-33	-
CL3589.Contig3_All	78 1148 RecName: Full=Geraniol dehydrogenase 1; Short=ObaGEDH1 >gi|62461968|gb|AAX83107.1| geraniol dehydrogenase [Ocimum basilicum]	1.1425	0.1	CL3589.Contig3_All	CL3589.Contig3_All	4.7044	0	+
CL6646.Contig1_All	327 1736 PREDICTED: serine carboxypeptidase-like 42 [Vitis vinifera] >gi|302142765|emb|CBI19968.3| unnamed protein product [Vitis vinifera] >CL6646.Contig2_All 494 1903 PREDICTED: serine carboxypeptidase-like 42 [Vitis vinifera] >gi|302142765|	1.148	0.1	CL6646.Contig1_All	CL6646.Contig1_All	-1.4781	2.4293e-55	-
CL7719.Contig3_All	1275 1775 minus strand Photosystem I reaction center subunit N [Medicago truncatula] >gi|355491595|gb|AES72798.1| Photosystem I reaction center subunit N [Medicago truncatula]	1.146	0.1	CL7719.Contig3_All	CL7719.Contig3_All	1.3317	0	+
Unigene8299_All	95 412 minus strand chloroplast photosystem II 5 kDa precursor protein [Picrorhiza kurrooa]	0.881	0.1	Unigene8299_All	Unigene8299_All	1.5463	0	+
Unigene17145_All	283 1590 minus strand PREDICTED: serine carboxypeptidase-like 45-like [Glycine max]	1.1505	0.1	Unigene17145_All	Unigene17145_All	-1.5028	8.8047e-99	-
CL5681.Contig1_All	1803 2288 minus strand Cell division protease ftsH, putative [Ricinus communis] >gi|223551350|gb|EEF52836.1| Cell division protease ftsH, putative [Ricinus communis]	1.0315	0.1	CL5681.Contig1_All	CL5681.Contig1_All	1.146	3.2628e-298	+
CL11124.Contig2_All	165 1022 PREDICTED: UPF0603 protein At1g54780, chloroplastic [Vitis vinifera] >gi|296088289|emb|CBI36734.3| unnamed protein product [Vitis vinifera]	1.4675	0.1	CL11124.Contig2_All	CL11124.Contig2_All	1.3342	0	+
CL10754.Contig1_All	60 575 cyclophilin [Arachis diogoi]	0.966	0.1	CL10754.Contig1_All	CL10754.Contig1_All	-1.0458	5.5852e-183	-
CL10775.Contig3_All	151 1503 minus strand quercetin 3-O-glucoside-6&apos;&apos;-O-malonyltransferase [Glandularia x hybrida]	1.359	0.1	CL10775.Contig3_All	CL10775.Contig3_All	2.8489	1.8517e-188	+
Unigene20828_All	146 1045 conserved hypothetical protein [Ricinus communis] >gi|223551300|gb|EEF52786.1| conserved hypothetical protein [Ricinus communis]	1.1035	0.1	Unigene20828_All	Unigene20828_All	2.4233	0	+
CL2120.Contig2_All	753 1097 PREDICTED: bark storage protein A [Vitis vinifera]	1.03	0.1	CL2120.Contig2_All	CL2120.Contig2_All	-1.0943	8.2386e-30	-
CL9419.Contig3_All	210 1187 minus strand purple acid phosphatase 1 [Solanum tuberosum]	1.1375	0.1	CL9419.Contig3_All	CL9419.Contig3_All	1.5954	1.0244e-50	+
Unigene12318_All	100 576 minus strand PREDICTED: uncharacterized protein LOC100249838 [Vitis vinifera] >gi|296082204|emb|CBI21209.3| unnamed protein product [Vitis vinifera]	1.364	0.1	Unigene12318_All	Unigene12318_All	-1.5752	2.7455e-29	-
Unigene18856_All	110 916 minus strand predicted protein [Populus trichocarpa] >gi|222853674|gb|EEE91221.1| predicted protein [Populus trichocarpa]	0.9605	0.1	Unigene18856_All	Unigene18856_All	1.5082	2.7294e-75	+
CL673.Contig2_All	124 993 minus strand PHB2 [Nicotiana benthamiana]	1.042	0.1	CL673.Contig2_All	CL673.Contig2_All	-1.2434	1.4145e-75	-
CL3675.Contig3_All	200 1924 minus strand PREDICTED: chaperonin CPN60-2, mitochondrial isoform 1 [Vitis vinifera] >gi|297741894|emb|CBI33329.3| unnamed protein product [Vitis vinifera]	1.04	0.1	CL3675.Contig3_All	CL3675.Contig3_All	-1.438	1.6579e-226	-
CL1112.Contig4_All	142 1749 putative strictosidine beta-D-glucosidase [Camptotheca acuminata]	1.0965	0.1	CL1112.Contig4_All	CL1112.Contig4_All	-1.6262	0	-
Unigene12263_All	247 633 photosystem I reaction center subunit X psaK [Nicotiana tabacum]	1.0985	0.1	Unigene12263_All	Unigene12263_All	1.9873	0	+
Unigene3898_All	73 567 RecName: Full=Calcium-binding allergen Ole e 8; AltName: Full=PCA18/PCA23; AltName: Allergen=Ole e 8 >gi|6901652|gb|AAF31151.1|AF078679_1 calcium-binding protein [Olea europaea]	0.9245	0.1	Unigene3898_All	Unigene3898_All	-1.2049	3.1563e-229	-
CL11398.Contig1_All	213 1121 predicted protein [Populus trichocarpa] >gi|222834067|gb|EEE72544.1| predicted protein [Populus trichocarpa]	1.6935	0.1	CL11398.Contig1_All	CL11398.Contig1_All	1.209	2.9481e-97	+
CL10012.Contig1_All	39 836 unnamed protein product [Vitis vinifera]	1.5235	0.1	CL10012.Contig1_All	CL10012.Contig1_All	-1.3219	0	-
CL4847.Contig2_All	115 1311 minus strand plastidic aldolase [Catharanthus roseus] >CL4847.Contig6_All 279 1475 minus strand plastidic aldolase [Catharanthus roseus]	1.0375	0.1	CL4847.Contig2_All	CL4847.Contig2_All	1.6587	0	+
CL5789.Contig1_All	237 536 minus strand unnamed protein product [Vitis vinifera]	1.1875	0.1	CL5789.Contig1_All	CL5789.Contig1_All	-1.0252	5.1437e-48	-
Unigene8112_All	130 915 minus strand phosphoenolpyruvate carboxykinase [Solanum lycopersicum] >gi|16950587|gb|AAG01894.2| phosphoenolpyruvate carboxykinase [Solanum lycopersicum]	0.9595	0.1	Unigene8112_All	Unigene8112_All	-1.95	1.5958e-31	-
CL2225.Contig3_All	686 1468 minus strand hypothetical protein VITISV_006045 [Vitis vinifera]	0.862	0.1	CL2225.Contig3_All	CL2225.Contig3_All	-1.1979	2.4471e-30	-
Unigene2930_All	96 1661 minus strand PREDICTED: trigger factor isoform 1 [Vitis vinifera] >gi|297737496|emb|CBI26697.3| unnamed protein product [Vitis vinifera]	1.0355	0.1	Unigene2930_All	Unigene2930_All	-1.6988	0	-
CL9763.Contig1_All	157 1722 hypothetical protein VITISV_037711 [Vitis vinifera]	1.127	0.1	CL9763.Contig1_All	CL9763.Contig1_All	-2.3376	9.9047e-90	-
CL3774.Contig1_All	223 690 uncharacterized protein LOC100305838 [Glycine max] >CL3774.Contig4_All 278 745 uncharacterized protein LOC100305838 [Glycine max] >CL3774.Contig7_All 320 787 uncharacterized protein LOC100305838 [Glycine max] >CL3774.Contig8_All 47	0.736	0.1	CL3774.Contig1_All	CL3774.Contig1_All	-1.4155	7.5993e-06	-
CL222.Contig1_All	290 1783 glutamate decarboxylase [Panax ginseng]	0.998	0.1	CL222.Contig1_All	CL222.Contig1_All	-1.4493	0	-
CL1241.Contig4_All	3 1346 PREDICTED: serine carboxypeptidase-like 51-like [Vitis vinifera]	0.9985	0.1	CL1241.Contig4_All	CL1241.Contig4_All	-2.1936	1.1298e-28	-
Unigene4205_All	348 2933 stachyose synthase [Stachys affinis]	1.151	0.1	Unigene4205_All	Unigene4205_All	1.6778	2.0579e-290	+
Unigene2251_All	105 953 PREDICTED: 31 kDa ribonucleoprotein, chloroplastic isoform 1 [Vitis vinifera]	0.865	0.1	Unigene2251_All	Unigene2251_All	-2.2702	0	-
CL6299.Contig2_All	186 1013 minus strand RecName: Full=Ribulose-phosphate 3-epimerase, chloroplastic; AltName: Full=Pentose-5-phosphate 3-epimerase; Short=PPE; AltName: Full=R5P3E; Short=RPE; Flags: Precursor >gi|902739|emb|CAA90426.1| pentose-5-phosphate-3-epimer	0.949	0.1	CL6299.Contig2_All	CL6299.Contig2_All	1.3473	6.3042e-229	+
CL912.Contig16_All	351 3383 minus strand PREDICTED: lysosomal alpha-mannosidase-like [Vitis vinifera]	1.055	0.1	CL912.Contig16_All	CL912.Contig16_All	-1.8662	3.6896e-37	-
CL5349.Contig1_All	43 315 minus strand predicted protein [Populus trichocarpa] >gi|222852763|gb|EEE90310.1| predicted protein [Populus trichocarpa]	1.445	0.1	CL5349.Contig1_All	CL5349.Contig1_All	-1.9013	9.1839e-171	-
Unigene19582_All	382 777 minus strand unnamed protein product [Vitis vinifera]	1.0305	0.1	Unigene19582_All	Unigene19582_All	-1.2218	4.9641e-12	-
CL2099.Contig4_All	3 347 minus strand galactan:galactan galactosyltransferase 1 [Ajuga reptans]	1.312	0.1	CL2099.Contig4_All	CL2099.Contig4_All	-1.2531	1.5812e-19	-
Unigene10097_All	203 595 minus strand PREDICTED: uncharacterized protein LOC100262861 [Vitis vinifera] >gi|147815438|emb|CAN63832.1| hypothetical protein VITISV_009130 [Vitis vinifera]	0.927	0.1	Unigene10097_All	Unigene10097_All	-1.0345	9.8822e-164	-
Unigene3362_All	2 97 minus strand expansin [Breonia chinensis] >gi|351630283|gb|AEQ55296.1| expansin [Breonia chinensis]	0.831	0.1	Unigene3362_All	Unigene3362_All	-1.1493	2.5833e-05	-
CL8313.Contig2_All	345 5495 PREDICTED: protein KIAA0664 homolog [Vitis vinifera]	0.9585	0.1	CL8313.Contig2_All	CL8313.Contig2_All	1.2462	0	+
Unigene10791_All	278 1948 minus strand subtilisin-like protease precursor [Solanum lycopersicum] >gi|3687301|emb|CAA06997.1| subtilisin-like protease [Solanum lycopersicum] >gi|3687309|emb|CAA07001.1| subtilisin-like protease [Solanum lycopersicum]	1.004	0.1	Unigene10791_All	Unigene10791_All	-2.2195	6.4865e-293	-
Unigene14775_All	50 1375 minus strand PREDICTED: uncharacterized protein LOC100253735 [Vitis vinifera]	1.22	0.1	Unigene14775_All	Unigene14775_All	-1.0754	9.3733e-81	-
CL4187.Contig4_All	169 1002 minus strand PREDICTED: SNF1-related protein kinase regulatory subunit beta-1 [Vitis vinifera] >gi|296083943|emb|CBI24331.3| unnamed protein product [Vitis vinifera] >Unigene6823_All 148 981 minus strand PREDICTED: SNF1-related prot	0.827	0.1	CL4187.Contig4_All	CL4187.Contig4_All	-1.2729	7.8201e-14	-
CL1960.Contig3_All	1 696 phenylacetaldehyde reductase [Solanum lycopersicum] >gi|148888527|gb|ABR15769.1| phenylacetaldehyde reductase [Solanum lycopersicum]	0.941	0.1	CL1960.Contig3_All	CL1960.Contig3_All	1.7453	1.4952e-77	+
Unigene19608_All	109 1083 pepper esterase [Capsicum annuum]	1.15	0.1	Unigene19608_All	Unigene19608_All	1.1588	1.1578e-10	+
CL10769.Contig2_All	34 903 minus strand hevamine-A precursor, putative [Ricinus communis] >gi|223547520|gb|EEF49015.1| hevamine-A precursor, putative [Ricinus communis]	0.698	0.1	CL10769.Contig2_All	CL10769.Contig2_All	1.219	4.099e-05	+
Unigene15266_All	1 2013 minus strand serine protease [Coffea arabica]	1.116	0.1	Unigene15266_All	Unigene15266_All	2.0823	2.3646e-15	+
CL2045.Contig2_All	173 829 minus strand germin-like protein 2 [Vitis vinifera]	1.0935	0.1	CL2045.Contig2_All	CL2045.Contig2_All	-1.7449	1.7974e-42	-
CL4847.Contig1_All	115 1311 minus strand fructose 1,6 bisphosphate aldolase class 1 [Carica papaya] >CL4847.Contig5_All 279 1475 minus strand fructose 1,6 bisphosphate aldolase class 1 [Carica papaya]	1.0125	0.1	CL4847.Contig1_All	CL4847.Contig1_All	1.8244	0	+
CL1868.Contig1_All	83 583 PREDICTED: putative pterin-4-alpha-carbinolamine dehydratase isoform 1 [Vitis vinifera] >gi|297740640|emb|CBI30822.3| unnamed protein product [Vitis vinifera] >CL1868.Contig3_All 61 561 PREDICTED: putative pterin-4-alpha-carbinolamine d	0.945	0.1	CL1868.Contig1_All	CL1868.Contig1_All	1.5424	4.0994e-58	+
Unigene2157_All	414 2219 uncharacterized protein [Arabidopsis thaliana] >gi|330252261|gb|AEC07355.1| uncharacterized protein [Arabidopsis thaliana]	0.8895	0.1	Unigene2157_All	Unigene2157_All	-1.587	1.2197e-64	-
CL7650.Contig1_All	279 1631 minus strand predicted protein [Populus trichocarpa] >gi|222861628|gb|EEE99170.1| predicted protein [Populus trichocarpa]	0.8795	0.1	CL7650.Contig1_All	CL7650.Contig1_All	1.896	0	+
Unigene14661_All	135 662 minus strand thioredoxin protein [Nicotiana benthamiana]	0.9135	0.1	Unigene14661_All	Unigene14661_All	-1.5659	4.085e-152	-
CL4407.Contig3_All	121 285 predicted protein [Populus trichocarpa] >gi|222851092|gb|EEE88639.1| predicted protein [Populus trichocarpa]	1.257	0.1	CL4407.Contig3_All	CL4407.Contig3_All	-1.6879	0.0001313	-
CL4706.Contig2_All	62 775 predicted protein [Populus trichocarpa] >gi|222859113|gb|EEE96660.1| predicted protein [Populus trichocarpa]	0.7115	0.1	CL4706.Contig2_All	CL4706.Contig2_All	-1.2707	4.7998e-210	-
CL7138.Contig1_All	70 1551 minus strand geraniol 10-hydroxylase [Picrorhiza kurrooa]	1.201	0.1	CL7138.Contig1_All	CL7138.Contig1_All	3.7122	0	+
CL10939.Contig1_All	187 648 PREDICTED: uncharacterized protein LOC100264617 [Vitis vinifera]	1.0105	0.1	CL10939.Contig1_All	CL10939.Contig1_All	-1.0656	3.9487e-91	-
Unigene2094_All	135 386 PREDICTED: mitochondrial import inner membrane translocase subunit Tim13 [Vitis vinifera] >gi|297742475|emb|CBI34624.3| unnamed protein product [Vitis vinifera]	0.691	0.1	Unigene2094_All	Unigene2094_All	-1.1775	1.1975e-07	-
