# Supplementary material for: Quantitative Proteomic and Transcriptomic Study on Autotetraploid Paulownia and Its Diploid Parent Reveal Key Metabolic Processes Associated with Paulownia Autotetraploidization
Source: Front Plant Sci. 2016 Jun 24;7:892. doi: 10.3389/fpls.2016.00892 (PMC4919355; doi:10.3389/fpls.2016.00892)
Supplement: Table S7 — proteins showed noteworthy changes in their translational levels had no change in transcript level in the comparison of Y4 vs. Y2. [file Table7.XLSX]

## Sheet: Y2-VS-Y4_protein_mRNA_0_express
Table S7 proteins showed noteworthy changes in their translational levels had no change in transcript level in the comparison of Y4 vs. Y2
Protein_Acc	Description	Quantition(Y4/Y2)	Sig	diff_Protein	Correlation_Acc	GeneID	log2(Y4/Y2)	Fdr
CL6126.Contig1_All	135 1559 minus strand RecName: Full=Elongation factor TuB, chloroplastic; Short=EF-TuB; Flags: Precursor >gi|459241|dbj|BAA02028.1| chloroplast elongation factor TuB(EF-TuB) [Nicotiana sylvestris]	0.891	0.01	-	CL6126.Contig1_All	CL6126.Contig1_All	0.3463	3.9981e-50
CL5011.Contig1_All	88 1905 minus strand PREDICTED: peptide-N4-(N-acetyl-beta-glucosaminyl)asparagine amidase A-like [Vitis vinifera]	1.333	0.01	+	CL5011.Contig1_All	CL5011.Contig1_All	0.0267	0.77082
CL11207.Contig1_All	127 666 minus strand conserved hypothetical protein [Ricinus communis] >gi|223530150|gb|EEF32062.1| conserved hypothetical protein [Ricinus communis]	1.2755	0.01	+	CL11207.Contig1_All	CL11207.Contig1_All	0.681	4.0326e-22
Unigene21285_All	136 1590 adenosylhomocysteinase, putative [Ricinus communis] >gi|223538043|gb|EEF39656.1| adenosylhomocysteinase, putative [Ricinus communis]	1.9985	0.01	+	Unigene21285_All	Unigene21285_All	-0.3464	1.1686e-143
CL696.Contig1_All	113 535 minus strand 40S ribosomal protein S19, putative [Ricinus communis] >gi|223534591|gb|EEF36288.1| 40S ribosomal protein S19, putative [Ricinus communis]	1.605	0.01	+	CL696.Contig1_All	CL696.Contig1_All	-0.4543	3.5717e-15
CL3311.Contig2_All	76 1188 minus strand PREDICTED: GDSL esterase/lipase At1g33811 [Vitis vinifera] >gi|296089405|emb|CBI39224.3| unnamed protein product [Vitis vinifera]	0.681	0.01	-	CL3311.Contig2_All	CL3311.Contig2_All	-0.1592	0.24439
Unigene3804_All	139 804 minus strand PREDICTED: uncharacterized protein LOC100249293 [Vitis vinifera]	1.368	0.01	+	Unigene3804_All	Unigene3804_All	0.28	8.9555e-07
CL5101.Contig1_All	185 838 3-phosphoglycerate kinase [Agropyron cristatum] >CL5101.Contig2_All 78 731 minus strand 3-phosphoglycerate kinase [Agropyron cristatum]	0.7545	0.01	-	CL5101.Contig1_All	CL5101.Contig1_All	-0.6847	5.949e-14
Unigene6090_All	162 416 putative cysteine proteinase inhibitor [Rumex obtusifolius]	0.78	0.01	-	Unigene6090_All	Unigene6090_All	-0.589	1.7787e-21
CL9634.Contig2_All	1486 2490 PREDICTED: C2 domain-containing protein At1g53590-like [Vitis vinifera]	0.6465	0.01	-	CL9634.Contig2_All	CL9634.Contig2_All	-0.4535	0.00034297
Unigene9123_All	559 3645 minus strand PREDICTED: phototropin-1-like [Vitis vinifera]	0.7835	0.01	-	Unigene9123_All	Unigene9123_All	0.4614	7.4113e-81
CL7616.Contig2_All	165 1148 minus strand predicted protein [Populus trichocarpa] >gi|222847319|gb|EEE84866.1| predicted protein [Populus trichocarpa]	1.7405	0.01	+	CL7616.Contig2_All	CL7616.Contig2_All	0.1849	0.037578
Unigene12404_All	62 523 minus strand unnamed protein product [Vitis vinifera]	0.763	0.01	-	Unigene12404_All	Unigene12404_All	-0.2686	8.316e-06
Unigene18898_All	2 829 pectin methylesterase [Nicotiana tabacum]	1.561	0.01	+	Unigene18898_All	Unigene18898_All	-0.3523	3.2428e-06
CL9596.Contig1_All	84 716 minus strand predicted protein [Populus trichocarpa] >gi|222845172|gb|EEE82719.1| predicted protein [Populus trichocarpa]	0.719	0.01	-	CL9596.Contig1_All	CL9596.Contig1_All	-0.3054	1.5066e-05
CL3873.Contig1_All	142 3045 hypothetical protein VITISV_032620 [Vitis vinifera]	0.7445	0.01	-	CL3873.Contig1_All	CL3873.Contig1_All	-0.9916	1.5458e-70
Unigene12599_All	125 1492 PREDICTED: COBW domain-containing protein 2-like isoform 1 [Vitis vinifera] >gi|297743555|emb|CBI36422.3| unnamed protein product [Vitis vinifera]	0.6635	0.01	-	Unigene12599_All	Unigene12599_All	-0.7744	1.1014e-111
Unigene541_All	179 1567 minus strand aspartate aminotransferase-like [Solanum tuberosum]	1.391	0.01	+	Unigene541_All	Unigene541_All	-0.5287	4.9416e-34
CL3656.Contig1_All	132 1523 minus strand conserved hypothetical protein [Ricinus communis] >gi|223536662|gb|EEF38304.1| conserved hypothetical protein [Ricinus communis] >CL3656.Contig3_All 132 1523 minus strand conserved hypothetical protein [Ricinus communis	1.526	0.01	+	CL3656.Contig1_All	CL3656.Contig1_All	0.8796	4.3269e-10
Unigene20986_All	90 767 minus strand elongation factor 1-beta, putative [Ricinus communis] >gi|223537506|gb|EEF39131.1| elongation factor 1-beta, putative [Ricinus communis]	0.5305	0.01	-	Unigene20986_All	Unigene20986_All	-0.5981	1.0619e-99
CL5304.Contig5_All	111 1151 putative mitochondrial NAD-dependent malate dehydrogenase [Solanum tuberosum]	0.6135	0.01	-	CL5304.Contig5_All	CL5304.Contig5_All	-0.5673	1.0536e-12
Unigene2654_All	153 554 glycoprotein-like protein [Solanum tuberosum]	1.3945	0.01	+	Unigene2654_All	Unigene2654_All	-0.4086	1.3111e-21
CL1610.Contig2_All	82 777 minus strand seed ripening regulated protein [Camellia oleifera]	0.818	0.01	-	CL1610.Contig2_All	CL1610.Contig2_All	-0.4022	2.3186e-34
CL2193.Contig2_All	351 902 minus strand glyoxalase I [Avicennia marina] >Unigene14423_All 190 741 minus strand glyoxalase I [Avicennia marina]	1.227	0.01	+	CL2193.Contig2_All	CL2193.Contig2_All	-0.6234	1.1327e-12
Unigene10057_All	101 535 minus strand conserved hypothetical protein [Ricinus communis] >gi|223541105|gb|EEF42661.1| conserved hypothetical protein [Ricinus communis]	1.313	0.01	+	Unigene10057_All	Unigene10057_All	-0.5538	2.1213e-14
CL5538.Contig1_All	131 1879 minus strand predicted protein [Populus trichocarpa] >gi|222864909|gb|EEF02040.1| predicted protein [Populus trichocarpa]	1.244	0.01	+	CL5538.Contig1_All	CL5538.Contig1_All	-0.4366	1.3791e-23
CL8940.Contig1_All	233 1765 minus strand glucose-6-phosphate 1-dehydrogenase cytoplasmic isoform-like [Solanum tuberosum]	3.6295	0.01	+	CL8940.Contig1_All	CL8940.Contig1_All	-0.7179	1.5957e-05
CL4582.Contig3_All	2 232 multicopper oxidase, putative [Ricinus communis] >gi|223527702|gb|EEF29809.1| multicopper oxidase, putative [Ricinus communis]	0.7595	0.01	-	CL4582.Contig3_All	CL4582.Contig3_All	-0.3015	0.33888
Unigene9820_All	3 290 ATP synthase F1 subunit 1 (mitochondrion) [Mimulus guttatus] >gi|340007641|gb|AEK26505.1| ATP synthase F1 subunit 1 (mitochondrion) [Mimulus guttatus]	1.9385	0.01	+	Unigene9820_All	Unigene9820_All	-0.103	0.92196
CL11299.Contig3_All	44 1336 minus strand PREDICTED: acetylornithine deacetylase [Vitis vinifera]	1.452	0.01	+	CL11299.Contig3_All	CL11299.Contig3_All	0.9604	1.2385e-36
CL2536.Contig1_All	2 538 minus strand cysteine protease, putative [Ricinus communis] >gi|223547974|gb|EEF49466.1| cysteine protease, putative [Ricinus communis]	0.715	0.01	-	CL2536.Contig1_All	CL2536.Contig1_All	0.2123	0.0024931
Unigene16641_All	89 766 minus strand allergenic thaumatin [Olea europaea]	1.3045	0.01	+	Unigene16641_All	Unigene16641_All	0.9949	4.9936e-05
CL5379.Contig1_All	74 526 40S ribosomal protein S15E [Hevea brasiliensis] >CL5379.Contig3_All 69 521 40S ribosomal protein S15E [Hevea brasiliensis]	1.475	0.01	+	CL5379.Contig1_All	CL5379.Contig1_All	-0.3552	8.9411e-19
CL9897.Contig1_All	315 1790 minus strand PREDICTED: glucan endo-1,3-beta-glucosidase 13 [Vitis vinifera] >gi|297738738|emb|CBI27983.3| unnamed protein product [Vitis vinifera]	1.1915	0.01	+	CL9897.Contig1_All	CL9897.Contig1_All	-0.3761	0.0025732
CL4582.Contig1_All	1641 2006 PREDICTED: monocopper oxidase-like protein SKU5-like [Glycine max]	0.6725	0.01	-	CL4582.Contig1_All	CL4582.Contig1_All	0.8634	1.7713e-34
CL6462.Contig1_All	136 1293 ADP/ATP translocator-like [Solanum tuberosum] >gi|82621182|gb|ABB86279.1| ADP,ATP carrier protein precursor-like [Solanum tuberosum]	2.0475	0.01	+	CL6462.Contig1_All	CL6462.Contig1_All	-0.8615	5.0462e-142
Unigene1564_All	98 1432 minus strand putative alcohol acyltransferase 2 [Lavandula angustifolia]	1.576	0.01	+	Unigene1564_All	Unigene1564_All	0.3911	7.1195e-21
CL8203.Contig2_All	1094 1534 minus strand unnamed protein product [Vitis vinifera] >CL8203.Contig3_All 1019 1459 minus strand unnamed protein product [Vitis vinifera]	0.755	0.01	-	CL8203.Contig2_All	CL8203.Contig2_All	-0.682	7.1737e-08
Unigene8254_All	2 103 minus strand predicted protein [Populus trichocarpa] >gi|222856605|gb|EEE94152.1| predicted protein [Populus trichocarpa]	1.134	0.01	+	Unigene8254_All	Unigene8254_All	-0.8303	6.1042e-05
Unigene11339_All	147 1571 minus strand UDP-glucose pyrophosphorylase [Paulownia sp. ZKC-2008]	1.384	0.01	+	Unigene11339_All	Unigene11339_All	0.6508	4.8373e-49
Unigene21067_All	107 991 minus strand pectin methyl esterase [Solanum tuberosum]	1.325	0.01	+	Unigene21067_All	Unigene21067_All	-0.7051	1.9915e-18
Unigene10208_All	103 381 minus strand Os12g0571200 [Oryza sativa Japonica Group] >gi|90110081|sp|Q9XGX7.2|TIM9_ORYSJ RecName: Full=Mitochondrial import inner membrane translocase subunit Tim9 >gi|113649591|dbj|BAF30103.1| Os12g0571200 [Oryza sativa Japonica Grou	1.7815	0.01	+	Unigene10208_All	Unigene10208_All	-0.1971	0.086879
CL2085.Contig1_All	135 2213 minus strand PREDICTED: ATP-dependent zinc metalloprotease FTSH 2, chloroplastic-like [Vitis vinifera]	1.3215	0.01	+	CL2085.Contig1_All	CL2085.Contig1_All	0.467	1.333e-43
CL1943.Contig1_All	117 749 minus strand putative NADH dehydrogenase [Olea europaea] >CL1943.Contig2_All 125 757 minus strand putative NADH dehydrogenase [Olea europaea]	0.7995	0.01	-	CL1943.Contig1_All	CL1943.Contig1_All	0.8004	4.0127e-18
Unigene1655_All	136 810 minus strand conserved hypothetical protein [Ricinus communis] >gi|223547512|gb|EEF49007.1| conserved hypothetical protein [Ricinus communis]	0.7985	0.01	-	Unigene1655_All	Unigene1655_All	-0.0392	0.84375
CL8350.Contig1_All	100 696 minus strand PREDICTED: nascent polypeptide-associated complex subunit alpha-like [Vitis vinifera] >gi|298205090|emb|CBI40611.3| unnamed protein product [Vitis vinifera]	0.603	0.01	-	CL8350.Contig1_All	CL8350.Contig1_All	-0.3317	2.0715e-10
CL8460.Contig4_All	81 440 minus strand putative H-type thioredoxin [Citrus hybrid cultivar]	0.867	0.01	-	CL8460.Contig4_All	CL8460.Contig4_All	-0.0802	0.41146
CL4651.Contig2_All	163 819 minus strand PREDICTED: probable glutathione S-transferase [Vitis vinifera] >CL4651.Contig4_All 163 819 minus strand PREDICTED: probable glutathione S-transferase [Vitis vinifera]	1.76	0.01	+	CL4651.Contig2_All	CL4651.Contig2_All	0.7629	3.2497e-11
Unigene19056_All	101 1618 minus strand dihydrolipoamide dehydrogenase precursor [Solanum lycopersicum] >gi|23321340|gb|AAN23154.1| dihydrolipoamide dehydrogenase precursor [Solanum lycopersicum]	1.297	0.01	+	Unigene19056_All	Unigene19056_All	-0.1601	2.0328e-06
CL5631.Contig1_All	169 1629 minus strand plastid enolase [Helianthus annuus]	1.279	0.01	+	CL5631.Contig1_All	CL5631.Contig1_All	0.1465	0.050334
CL890.Contig1_All	203 1213 glyceraldehyde-3-phosphate dehydrogenase C [Scoparia dulcis] >CL890.Contig3_All 85 1095 glyceraldehyde-3-phosphate dehydrogenase C [Scoparia dulcis]	1.229	0.01	+	CL890.Contig1_All	CL890.Contig1_All	0.075	0.0013572
CL5477.Contig1_All	78 1028 ACC oxidase [Boea hygrometrica]	1.239	0.01	+	CL5477.Contig1_All	CL5477.Contig1_All	0.2723	1.4863e-23
Unigene16688_All	208 528 glutaredoxin [Tilia platyphyllos]	0.7895	0.01	-	Unigene16688_All	Unigene16688_All	0.1564	0.004912
Unigene8153_All	39 719 predicted protein [Populus trichocarpa] >gi|222851000|gb|EEE88547.1| predicted protein [Populus trichocarpa]	0.7155	0.01	-	Unigene8153_All	Unigene8153_All	-0.7063	2.5273e-51
Unigene1754_All	468 1334 PREDICTED: unknown protein DS12 from 2D-PAGE of leaf, chloroplastic-like [Glycine max]	1.3505	0.01	+	Unigene1754_All	Unigene1754_All	-0.8079	3.6433e-235
CL755.Contig1_All	258 1055 predicted protein [Populus trichocarpa] >gi|222836353|gb|EEE74760.1| predicted protein [Populus trichocarpa] >CL755.Contig2_All 258 1055 predicted protein [Populus trichocarpa] >gi|222836353|gb|EEE74760.1| predicted protein [Populus t	1.315	0.01	+	CL755.Contig1_All	CL755.Contig1_All	-0.1096	0.37104
CL10303.Contig2_All	114 545 Photosystem I reaction center subunit VI, chloroplast precursor, putative [Ricinus communis] >gi|223544930|gb|EEF46445.1| Photosystem I reaction center subunit VI, chloroplast precursor, putative [Ricinus communis]	0.6235	0.01	-	CL10303.Contig2_All	CL10303.Contig2_All	0.4918	8.3783e-220
CL4734.Contig2_All	112 939 minus strand voltage-dependent anion channel [Nicotiana tabacum]	0.7395	0.01	-	CL4734.Contig2_All	CL4734.Contig2_All	-0.4363	3.808e-21
CL4947.Contig1_All	79 1263 minus strand PREDICTED: cysteine synthase, chloroplastic/chromoplastic isoform 1 [Vitis vinifera] >gi|296084309|emb|CBI24697.3| unnamed protein product [Vitis vinifera] >CL4947.Contig2_All 34 1218 minus strand PREDICTED: cysteine syn	0.8445	0.01	-	CL4947.Contig1_All	CL4947.Contig1_All	-0.2698	5.7612e-21
CL10120.Contig1_All	111 563 minus strand cytoplasmic ribosomal protein S13-like [Solanum tuberosum]	1.687	0.01	+	CL10120.Contig1_All	CL10120.Contig1_All	-0.6964	4.7368e-34
CL3682.Contig1_All	50 1348 minus strand Aspartic proteinase nepenthesin-1 precursor, putative [Ricinus communis] >gi|223548055|gb|EEF49547.1| Aspartic proteinase nepenthesin-1 precursor, putative [Ricinus communis]	0.6015	0.01	-	CL3682.Contig1_All	CL3682.Contig1_All	-0.8327	6.0849e-45
Unigene20285_All	141 509 RecName: Full=Cytochrome b-c1 complex subunit 7; AltName: Full=CR14; AltName: Full=Complex III subunit 7; AltName: Full=Complex III subunit VII; AltName: Full=Ubiquinol-cytochrome c reductase complex 14 kDa protein >gi|633681|emb|CAA55863	1.767	0.01	+	Unigene20285_All	Unigene20285_All	0.6151	1.2773e-22
Unigene5995_All	67 819 PREDICTED: uncharacterized protein LOC100255118 [Vitis vinifera] >gi|147826988|emb|CAN77780.1| hypothetical protein VITISV_004173 [Vitis vinifera]	1.5535	0.01	+	Unigene5995_All	Unigene5995_All	-0.1047	0.23068
CL2144.Contig2_All	228 974 minus strand PREDICTED: proteasome subunit alpha type-4 isoform 2 [Vitis vinifera] >gi|225462545|ref|XP_002266877.1| PREDICTED: proteasome subunit alpha type-4 isoform 1 [Vitis vinifera] >gi|147799989|emb|CAN77245.1| hypothetical protein	0.802	0.01	-	CL2144.Contig2_All	CL2144.Contig2_All	-0.2761	0.0098156
Unigene18865_All	110 826 minus strand conserved hypothetical protein [Ricinus communis] >gi|223542822|gb|EEF44358.1| conserved hypothetical protein [Ricinus communis]	0.643	0.01	-	Unigene18865_All	Unigene18865_All	0.7845	1.6262e-08
CL4418.Contig2_All	86 1177 hypothetical protein 111O18.6 [Coffea canephora]	0.747	0.01	-	CL4418.Contig2_All	CL4418.Contig2_All	-0.6735	2.5549e-10
Unigene16884_All	190 1578 minus strand PREDICTED: uncharacterized protein LOC100261174 [Vitis vinifera] >gi|296084341|emb|CBI24729.3| unnamed protein product [Vitis vinifera]	1.19	0.01	+	Unigene16884_All	Unigene16884_All	-0.7034	3.875e-83
Unigene21231_All	78 218 minus strand PREDICTED: wound-induced basic protein [Vitis vinifera]	1.402	0.01	+	Unigene21231_All	Unigene21231_All	0.2772	0.022005
CL5265.Contig1_All	598 1500 hypothetical protein VITISV_032961 [Vitis vinifera] >CL5265.Contig3_All 1618 2520 hypothetical protein VITISV_032961 [Vitis vinifera]	1.5315	0.01	+	CL5265.Contig1_All	CL5265.Contig1_All	-0.4842	2.5868e-24
CL2262.Contig2_All	163 579 minus strand RecName: Full=Photosystem I reaction center subunit IV B, chloroplastic; Short=PSI-E B; Contains: RecName: Full=Photosystem I reaction center subunit IV B isoform 2; Flags: Precursor >gi|632724|gb|AAB31705.1| photosystem I s	0.817	0.01	-	CL2262.Contig2_All	CL2262.Contig2_All	0.8521	0
CL2064.Contig2_All	170 1252 PREDICTED: probable lactoylglutathione lyase, chloroplast-like isoform 2 [Vitis vinifera] >gi|297738782|emb|CBI28027.3| unnamed protein product [Vitis vinifera]	1.6655	0.01	+	CL2064.Contig2_All	CL2064.Contig2_All	0.1127	0.0081288
Unigene8102_All	237 932 hypothetical protein VITISV_006813 [Vitis vinifera]	1.3095	0.01	+	Unigene8102_All	Unigene8102_All	-0.7392	4.2982e-27
CL10097.Contig1_All	2 229 minus strand DRT100-like protein [Vitis vinifera]	0.5755	0.01	-	CL10097.Contig1_All	CL10097.Contig1_All	-0.7483	0.027824
CL1145.Contig1_All	100 1887 PREDICTED: d-3-phosphoglycerate dehydrogenase, chloroplastic-like [Glycine max]	1.4785	0.01	+	CL1145.Contig1_All	CL1145.Contig1_All	-0.6326	8.6452e-23
CL5969.Contig1_All	157 894 minus strand RecName: Full=Proteasome subunit alpha type-6; AltName: Full=20S proteasome alpha subunit A; AltName: Full=20S proteasome subunit alpha-1 >gi|4539545|emb|CAB39975.1| PRCI [Nicotiana tabacum]	1.4875	0.01	+	CL5969.Contig1_All	CL5969.Contig1_All	-0.6236	1.0388e-24
CL447.Contig1_All	135 731 PREDICTED: nascent polypeptide-associated complex subunit alpha-like protein 2-like [Vitis vinifera] >gi|302143993|emb|CBI23098.3| unnamed protein product [Vitis vinifera]	0.799	0.01	-	CL447.Contig1_All	CL447.Contig1_All	-0.8577	7.1814e-91
CL10127.Contig1_All	175 1353 enoyl ACP reductase [Olea europaea subsp. europaea]	0.8105	0.01	-	CL10127.Contig1_All	CL10127.Contig1_All	-0.4867	0.00043176
CL5528.Contig3_All	203 1303 minus strand PREDICTED: UDP-arabinopyranose mutase 1 [Vitis vinifera]	1.1465	0.01	+	CL5528.Contig3_All	CL5528.Contig3_All	-0.2093	0.0052366
Unigene12860_All	352 1533 fructokinase 3 [Solanum lycopersicum] >gi|38604456|gb|AAR24912.1| fructokinase 3 [Solanum lycopersicum]	1.3135	0.01	+	Unigene12860_All	Unigene12860_All	0.0372	0.6345
CL4344.Contig2_All	135 614 minus strand Skp1-like protein 1 [Petunia integrifolia subsp. inflata] >gi|169647579|gb|ACA61786.1| SKP1-like protein 4 [Petunia x hybrida]	1.3485	0.01	+	CL4344.Contig2_All	CL4344.Contig2_All	-0.3918	1.6018e-09
CL2464.Contig1_All	63 377 PREDICTED: histone H4-like [Glycine max]	2.119	0.01	+	CL2464.Contig1_All	CL2464.Contig1_All	-0.3522	4.7523e-29
CL5885.Contig2_All	115 1215 PREDICTED: uncharacterized protein LOC100252479 [Vitis vinifera]	0.87	0.01	-	CL5885.Contig2_All	CL5885.Contig2_All	0.7034	9.2038e-65
CL5688.Contig3_All	2 442 minus strand hypothetical protein POPTRDRAFT_551203 [Populus trichocarpa] >gi|118487448|gb|ABK95552.1| unknown [Populus trichocarpa] >gi|222842584|gb|EEE80131.1| hypothetical protein POPTRDRAFT_551203 [Populus trichocarpa]	0.765	0.01	-	CL5688.Contig3_All	CL5688.Contig3_All	0.9671	0
CL4961.Contig2_All	25 948 PREDICTED: uncharacterized protein LOC100260886 isoform 2 [Vitis vinifera]	0.828	0.01	-	CL4961.Contig2_All	CL4961.Contig2_All	0.4353	5.0374e-15
CL5769.Contig1_All	256 2796 PREDICTED: 97 kDa heat shock protein-like [Vitis vinifera]	1.32	0.01	+	CL5769.Contig1_All	CL5769.Contig1_All	-0.0731	0.22866
CL5164.Contig1_All	180 962 minus strand 60S ribosomal protein L8, putative [Ricinus communis] >gi|223534353|gb|EEF36062.1| 60S ribosomal protein L8, putative [Ricinus communis]	2.447	0.01	+	CL5164.Contig1_All	CL5164.Contig1_All	-0.4581	5.179e-30
CL2947.Contig1_All	158 904 GEM-like 1 [Vitis vinifera]	1.2805	0.01	+	CL2947.Contig1_All	CL2947.Contig1_All	-0.1875	0.28568
Unigene13480_All	13 957 minus strand PREDICTED: chlorophyllase-1 [Vitis vinifera]	3.0565	0.01	+	Unigene13480_All	Unigene13480_All	1.1316	0.015329
CL9871.Contig1_All	89 433 PREDICTED: 60S acidic ribosomal protein P2B [Vitis vinifera] >gi|297740089|emb|CBI30271.3| unnamed protein product [Vitis vinifera] >Unigene5849_All 89 433 PREDICTED: 60S acidic ribosomal protein P2B [Vitis vinifera] >gi|297740089|emb|C	0.709	0.01	-	CL9871.Contig1_All	CL9871.Contig1_All	-0.5569	1.0287e-21
Unigene18749_All	79 306 minus strand PREDICTED: uncharacterized protein LOC100245204 [Vitis vinifera] >gi|297739671|emb|CBI29853.3| unnamed protein product [Vitis vinifera]	1.2625	0.01	+	Unigene18749_All	Unigene18749_All	-0.058	0.59079
CL4566.Contig3_All	181 1050 minus strand PREDICTED: fruit protein pKIWI502 [Vitis vinifera]	0.714	0.01	-	CL4566.Contig3_All	CL4566.Contig3_All	0.8865	7.2151e-44
CL10777.Contig1_All	82 465 minus strand PREDICTED: probable prefoldin subunit 1 [Vitis vinifera]	1.334	0.01	+	CL10777.Contig1_All	CL10777.Contig1_All	-0.583	0.0032601
CL7019.Contig2_All	18 929 isopentenyl pyrophosphate isomerase [Salvia miltiorrhiza]	1.2425	0.01	+	CL7019.Contig2_All	CL7019.Contig2_All	-0.6265	4.0364e-10
CL7746.Contig1_All	265 1494 minus strand PREDICTED: NPL4-like protein 2 [Vitis vinifera]	1.254	0.01	+	CL7746.Contig1_All	CL7746.Contig1_All	-0.3458	0.00046229
Unigene4328_All	260 2020 PREDICTED: monocopper oxidase-like protein SKU5 [Vitis vinifera] >gi|297741153|emb|CBI31884.3| unnamed protein product [Vitis vinifera]	0.6695	0.01	-	Unigene4328_All	Unigene4328_All	0.2337	0.020589
CL2262.Contig1_All	163 564 minus strand RecName: Full=Photosystem I reaction center subunit IV A, chloroplastic; Short=PSI-E A; Contains: RecName: Full=Photosystem I reaction center subunit IV A isoform 2; Flags: Precursor >gi|632722|gb|AAB31704.1| photosystem I s	0.7155	0.01	-	CL2262.Contig1_All	CL2262.Contig1_All	0.9129	0
CL11186.Contig1_All	209 787 minus strand PREDICTED: glucan endo-1,3-beta-glucosidase-like protein 3 [Vitis vinifera] >gi|297733880|emb|CBI15127.3| unnamed protein product [Vitis vinifera] >CL11186.Contig2_All 222 800 minus strand PREDICTED: glucan endo-1,3-beta	0.843	0.01	-	CL11186.Contig1_All	CL11186.Contig1_All	-0.7105	2.289e-53
CL392.Contig1_All	83 913 xyloglucan endotransglycosylase [Striga asiatica]	0.4695	0.01	-	CL392.Contig1_All	CL392.Contig1_All	-0.802	1.1825e-07
CL7800.Contig1_All	333 842 minus strand predicted protein [Populus trichocarpa] >gi|222844450|gb|EEE81997.1| predicted protein [Populus trichocarpa]	0.8185	0.01	-	CL7800.Contig1_All	CL7800.Contig1_All	0.1044	0.67847
CL4597.Contig1_All	109 447 TRX [Salvia miltiorrhiza] >CL4597.Contig2_All 112 450 TRX [Salvia miltiorrhiza]	1.7855	0.01	+	CL4597.Contig1_All	CL4597.Contig1_All	-0.3948	1.0816e-16
CL9028.Contig1_All	1 594 minus strand PREDICTED: uncharacterized protein LOC100263310 [Vitis vinifera]	1.867	0.01	+	CL9028.Contig1_All	CL9028.Contig1_All	-0.4062	0.046352
CL8452.Contig1_All	165 1676 aspartic protease 1 [Nicotiana tabacum] >CL8452.Contig2_All 165 1676 aspartic protease 1 [Nicotiana tabacum]	1.614	0.01	+	CL8452.Contig1_All	CL8452.Contig1_All	-0.2896	1.7664e-15
CL5748.Contig2_All	69 677 minus strand Minor allergen Alt a, putative [Ricinus communis] >gi|223525276|gb|EEF27937.1| Minor allergen Alt a, putative [Ricinus communis]	0.732	0.01	-	CL5748.Contig2_All	CL5748.Contig2_All	-0.7873	1.101e-06
CL3302.Contig1_All	107 1201 acetylajmalan acetylesterase [Striga asiatica]	0.3395	0.01	-	CL3302.Contig1_All	CL3302.Contig1_All	-0.7728	8.5964e-07
Unigene10107_All	2 232 minus strand copper chaperone [Jatropha curcas]	0.589	0.01	-	Unigene10107_All	Unigene10107_All	-0.8453	1.3858e-49
CL1545.Contig8_All	2 358 ADP-ribosylation factor [Malus x domestica]	1.6745	0.01	+	CL1545.Contig8_All	CL1545.Contig8_All	-0.5439	1.9088e-19
CL7506.Contig1_All	338 1561 minus strand PREDICTED: aminomethyltransferase, mitochondrial [Vitis vinifera]	1.3285	0.01	+	CL7506.Contig1_All	CL7506.Contig1_All	0.2118	7.7908e-23
CL4150.Contig1_All	89 610 minus strand hypothetical protein VITISV_011749 [Vitis vinifera]	2.882	0.01	+	CL4150.Contig1_All	CL4150.Contig1_All	-0.5077	4.4464e-47
Unigene12281_All	116 880 14-3-3 protein [Nicotiana tabacum] >gi|44917159|dbj|BAD12180.1| 14-3-3 h-1 protein [Nicotiana tabacum] >gi|44917161|dbj|BAD12181.1| 14-3-3 h-2 protein [Nicotiana tabacum]	1.3925	0.01	+	Unigene12281_All	Unigene12281_All	-0.1503	0.00092978
Unigene3851_All	163 1077 Fe-superoxide dismutase [Haberlea rhodopensis]	1.8615	0.01	+	Unigene3851_All	Unigene3851_All	-0.1227	1.4821e-11
Unigene10056_All	70 1017 minus strand hypothetical protein VITISV_029129 [Vitis vinifera]	0.686	0.01	-	Unigene10056_All	Unigene10056_All	0.6449	4.4503e-65
Unigene3853_All	168 920 PREDICTED: uncharacterized protein LOC100855146 [Vitis vinifera]	1.492	0.01	+	Unigene3853_All	Unigene3853_All	0.5985	2.7592e-91
CL9369.Contig1_All	107 646 PREDICTED: serine/arginine-rich splicing factor 7-like isoform 1 [Vitis vinifera] >gi|296083786|emb|CBI24003.3| unnamed protein product [Vitis vinifera] >CL9369.Contig3_All 107 646 minus strand PREDICTED: serine/arginine-rich splicing	1.798	0.01	+	CL9369.Contig1_All	CL9369.Contig1_All	-0.4852	8.164e-15
Unigene34017_All	55 1854 minus strand putative beta-D-xylosidase [Nicotiana tabacum]	0.7455	0.01	-	Unigene34017_All	Unigene34017_All	0.8338	0.00028694
CL10100.Contig1_All	122 505 14-3-3 protein [Solanum tuberosum] >CL10100.Contig3_All 124 507 14-3-3 protein [Solanum tuberosum]	1.2395	0.01	+	CL10100.Contig1_All	CL10100.Contig1_All	-0.785	1.0283e-13
CL8630.Contig2_All	112 657 60S ribosomal protein L11, putative [Ricinus communis] >gi|223551092|gb|EEF52578.1| 60S ribosomal protein L11, putative [Ricinus communis]	1.574	0.01	+	CL8630.Contig2_All	CL8630.Contig2_All	0.0234	0.71625
CL2064.Contig1_All	159 1241 minus strand PREDICTED: probable lactoylglutathione lyase, chloroplast-like isoform 2 [Vitis vinifera] >gi|297738782|emb|CBI28027.3| unnamed protein product [Vitis vinifera]	1.367	0.01	+	CL2064.Contig1_All	CL2064.Contig1_All	-0.3889	2.3452e-13
CL717.Contig16_All	978 2114 predicted protein [Populus trichocarpa] >gi|222842068|gb|EEE79615.1| predicted protein [Populus trichocarpa]	1.684	0.01	+	CL717.Contig16_All	CL717.Contig16_All	-0.9899	7.8912e-06
Unigene5939_All	201 911 predicted protein [Populus trichocarpa] >gi|222867902|gb|EEF05033.1| predicted protein [Populus trichocarpa]	1.4205	0.01	+	Unigene5939_All	Unigene5939_All	0.7477	1.1248e-14
CL1429.Contig1_All	149 1759 minus strand calnexin-like protein precursor [Solanum lycopersicum] >gi|67077850|dbj|BAD99512.1| calnexin-like protein [Solanum lycopersicum]	1.545	0.01	+	CL1429.Contig1_All	CL1429.Contig1_All	0.0586	0.17883
CL4660.Contig2_All	88 930 PREDICTED: small nuclear ribonucleoprotein-associated protein B&apos;-like [Glycine max]	0.6785	0.01	-	CL4660.Contig2_All	CL4660.Contig2_All	-0.0327	0.72554
CL8095.Contig2_All	117 554 RecName: Full=Ferredoxin, chloroplastic; AltName: Full=PFLP; Flags: Precursor >gi|4104816|gb|AAD02175.1| ferredoxin-like protein [Capsicum annuum]	0.789	0.01	-	CL8095.Contig2_All	CL8095.Contig2_All	0.6734	0
CL5761.Contig1_All	93 422 RecName: Full=V-type proton ATPase subunit G 1; Short=V-ATPase subunit G 1; AltName: Full=Vacuolar proton pump subunit G 1 >gi|3717987|emb|CAA06756.1| G subunit of Vacuolar-type H+-ATPase [Nicotiana tabacum]	1.668	0.01	+	CL5761.Contig1_All	CL5761.Contig1_All	-0.2358	0.010508
CL5151.Contig2_All	115 1725 unnamed protein product [Vitis vinifera]	0.795	0.01	-	CL5151.Contig2_All	CL5151.Contig2_All	-0.4686	9.3989e-14
CL6211.Contig1_All	57 1733 Putative 2-3 biphosphoglycerate independant phosphoglycerate mutase [Vitis vinifera]	1.5055	0.01	+	CL6211.Contig1_All	CL6211.Contig1_All	-0.4196	1.0984e-22
CL4439.Contig1_All	84 581 minus strand PREDICTED: 60S ribosomal protein L12 [Vitis vinifera] >gi|147835636|emb|CAN66258.1| hypothetical protein VITISV_001237 [Vitis vinifera]	1.783	0.01	+	CL4439.Contig1_All	CL4439.Contig1_All	-0.2162	0.0013027
Unigene7970_All	218 1231 PREDICTED: auxin-induced protein PCNT115 isoform 1 [Vitis vinifera]	1.6705	0.01	+	Unigene7970_All	Unigene7970_All	0.193	5.6575e-11
Unigene12486_All	48 575 minus strand hypothetical protein [Camellia sinensis]	1.574	0.01	+	Unigene12486_All	Unigene12486_All	-0.7218	2.4082e-14
CL6166.Contig1_All	72 863 PREDICTED: 40S ribosomal protein S4-like [Vitis vinifera]	2.4455	0.01	+	CL6166.Contig1_All	CL6166.Contig1_All	-0.5072	6.0943e-25
CL8522.Contig1_All	149 736 minus strand PII-like protein [Solanum lycopersicum] >gi|38231570|gb|AAR14689.1| PII-like protein [Solanum lycopersicum]	1.3455	0.01	+	CL8522.Contig1_All	CL8522.Contig1_All	-0.6335	5.5974e-10
Unigene18862_All	78 830 conserved hypothetical protein [Ricinus communis] >gi|223549965|gb|EEF51452.1| conserved hypothetical protein [Ricinus communis]	0.561	0.01	-	Unigene18862_All	Unigene18862_All	0.9609	1.1583e-19
CL2899.Contig1_All	105 1304 PREDICTED: photosystem II stability/assembly factor HCF136, chloroplastic-like [Glycine max]	0.592	0.01	-	CL2899.Contig1_All	CL2899.Contig1_All	-0.1494	0.00026421
Unigene6024_All	26 853 minus strand class IV chitinase [Nicotiana tabacum]	1.568	0.01	+	Unigene6024_All	Unigene6024_All	0.7279	2.641e-09
CL4850.Contig2_All	220 1665 RecName: Full=Phosphoglycerate kinase, chloroplastic; Flags: Precursor >gi|1161600|emb|CAA88841.1| phosphoglycerate kinase [Nicotiana tabacum]	0.8035	0.01	-	CL4850.Contig2_All	CL4850.Contig2_All	0.1351	8.2454e-21
CL439.Contig4_All	94 573 minus strand leucine-rich repeat protein [Nicotiana tabacum]	0.7965	0.01	-	CL439.Contig4_All	CL439.Contig4_All	0.8659	4.4342e-07
CL2465.Contig2_All	110 580 PREDICTED: 17.9 kDa class II heat shock protein-like [Vitis vinifera] >CL2465.Contig3_All 110 580 minus strand PREDICTED: 17.9 kDa class II heat shock protein-like [Vitis vinifera]	3.416	0.01	+	CL2465.Contig2_All	CL2465.Contig2_All	0.8356	0.0002205
CL10182.Contig1_All	2 202 PREDICTED: 60S ribosomal protein L27-3 isoform 1 [Vitis vinifera]	1.8155	0.01	+	CL10182.Contig1_All	CL10182.Contig1_All	-0.7178	2.3642e-23
Unigene1630_All	99 767 minus strand predicted protein [Populus trichocarpa] >gi|222861404|gb|EEE98946.1| predicted protein [Populus trichocarpa]	1.1955	0.01	+	Unigene1630_All	Unigene1630_All	-0.294	0.0051464
Unigene8051_All	142 1170 unnamed protein product [Vitis vinifera]	0.556	0.01	-	Unigene8051_All	Unigene8051_All	0.0167	0.68509
Unigene13778_All	152 1915 nitrite reductase [Nicotiana tabacum]	1.5385	0.01	+	Unigene13778_All	Unigene13778_All	0.4447	2.7469e-23
CL4878.Contig3_All	393 1529 minus strand PREDICTED: uncharacterized protein LOC100259885 [Vitis vinifera]	1.33	0.01	+	CL4878.Contig3_All	CL4878.Contig3_All	-0.0042	0.89765
CL4498.Contig2_All	2 412 minus strand PREDICTED: ferredoxin-3, chloroplastic-like isoform 1 [Vitis vinifera]	0.697	0.01	-	CL4498.Contig2_All	CL4498.Contig2_All	-0.0504	0.67936
CL3286.Contig1_All	177 1139 S-adenosyl-L-methionine Mg-protoporphyrin IX methyltranserase [Nicotiana tabacum] >CL3286.Contig2_All 177 1139 S-adenosyl-L-methionine Mg-protoporphyrin IX methyltranserase [Nicotiana tabacum] >CL3286.Contig3_All 177 1139 S-adenosy	1.5645	0.01	+	CL3286.Contig1_All	CL3286.Contig1_All	0.8284	1.03e-69
CL7062.Contig1_All	72 551 minus strand pathogenesis-related protein [Rehmannia glutinosa]	0.7065	0.01	-	CL7062.Contig1_All	CL7062.Contig1_All	1.6814	0.0034507
Unigene6115_All	250 1377 PREDICTED: 3-hydroxyisobutyryl-CoA hydrolase-like protein 3, mitochondrial-like isoform 2 [Vitis vinifera]	1.5425	0.01	+	Unigene6115_All	Unigene6115_All	-0.528	5.8864e-11
CL4884.Contig2_All	228 1520 putative pyruvate dehydrogenase E1 alpha subunit [Capsicum annuum]	1.4635	0.01	+	CL4884.Contig2_All	CL4884.Contig2_All	0.2594	1.0872e-06
Unigene8138_All	115 936 RecName: Full=50S ribosomal protein L4, chloroplastic; AltName: Full=CL4; AltName: Full=R-protein L4; Flags: Precursor >gi|3298439|dbj|BAA31510.1| chloroplast ribosomal protein L4 [Nicotiana tabacum]	1.542	0.01	+	Unigene8138_All	Unigene8138_All	-0.4161	2.6863e-39
CL2426.Contig1_All	205 873 steroid binding protein, putative [Ricinus communis] >gi|223549923|gb|EEF51410.1| steroid binding protein, putative [Ricinus communis]	0.7485	0.01	-	CL2426.Contig1_All	CL2426.Contig1_All	-0.1338	0.062531
CL10267.Contig1_All	93 626 WPP domain-containing protein 2 [Arabidopsis thaliana] >gi|75168866|sp|Q9C500.1|WPP2_ARATH RecName: Full=WPP domain-containing protein 2; AltName: Full=MFP1 attachment factor 2 >gi|332194015|gb|AEE32136.1| WPP domain-containing protein 2 [	0.8155	0.01	-	CL10267.Contig1_All	CL10267.Contig1_All	-0.6672	5.573e-08
Unigene13696_All	175 807 TGB12K interacting protein 2 [Nicotiana tabacum]	0.6945	0.01	-	Unigene13696_All	Unigene13696_All	-0.3159	4.6891e-09
Unigene4508_All	293 2572 minus strand subtilisin-like protease [Nicotiana tabacum]	0.6255	0.01	-	Unigene4508_All	Unigene4508_All	0.316	6.9766e-16
CL7342.Contig1_All	250 1269 minus strand predicted protein [Populus trichocarpa] >gi|118489552|gb|ABK96578.1| unknown [Populus trichocarpa x Populus deltoides] >gi|222856142|gb|EEE93689.1| predicted protein [Populus trichocarpa]	1.2795	0.01	+	CL7342.Contig1_All	CL7342.Contig1_All	0.3873	3.0641e-09
CL2899.Contig2_All	160 1275 predicted protein [Populus trichocarpa] >gi|222853557|gb|EEE91104.1| predicted protein [Populus trichocarpa]	0.704	0.01	-	CL2899.Contig2_All	CL2899.Contig2_All	-0.1079	0.060499
Unigene1495_All	92 1168 disulfide oxidoreductase, putative [Ricinus communis] >gi|223532024|gb|EEF33834.1| disulfide oxidoreductase, putative [Ricinus communis]	0.7775	0.01	-	Unigene1495_All	Unigene1495_All	0.0789	0.54646
CL5927.Contig1_All	2 214 glycoprotein-like protein [Solanum tuberosum]	1.8465	0.01	+	CL5927.Contig1_All	CL5927.Contig1_All	-0.5938	3.4917e-13
Unigene2662_All	86 529 RecName: Full=Histone H2B >gi|2558962|gb|AAB97163.1| histone H2B1 [Gossypium hirsutum] >Unigene13388_All 86 529 RecName: Full=Histone H2B >gi|2558962|gb|AAB97163.1| histone H2B1 [Gossypium hirsutum] >Unigene21861_All 80 523 minus str	2.828	0.01	+	Unigene2662_All	Unigene2662_All	-0.716	9.2216e-53
CL8969.Contig1_All	131 595 minus strand PREDICTED: major allergen Pru ar 1 [Vitis vinifera]	0.7645	0.01	-	CL8969.Contig1_All	CL8969.Contig1_All	-0.4655	0.0030044
Unigene3642_All	40 606 PREDICTED: uncharacterized protein LOC100241139 [Vitis vinifera] >gi|297743235|emb|CBI36102.3| unnamed protein product [Vitis vinifera]	0.7265	0.01	-	Unigene3642_All	Unigene3642_All	-0.9598	4.3496e-60
CL5773.Contig2_All	196 1272 minus strand zinc finger protein, putative [Ricinus communis] >gi|223538824|gb|EEF40424.1| zinc finger protein, putative [Ricinus communis]	1.239	0.01	+	CL5773.Contig2_All	CL5773.Contig2_All	0.4505	5.2044e-33
CL2749.Contig1_All	100 438 minus strand 60S acidic ribosomal protein P1, putative [Ricinus communis] >gi|223545551|gb|EEF47055.1| 60S acidic ribosomal protein P1, putative [Ricinus communis]	0.7325	0.01	-	CL2749.Contig1_All	CL2749.Contig1_All	-0.2981	4.7711e-08
CL701.Contig1_All	129 2156 minus strand PREDICTED: heat shock 70 kDa protein, mitochondrial-like [Vitis vinifera] >CL701.Contig3_All 128 2155 minus strand PREDICTED: heat shock 70 kDa protein, mitochondrial-like [Vitis vinifera]	1.4115	0.01	+	CL701.Contig1_All	CL701.Contig1_All	-0.4219	1.0661e-10
CL4161.Contig1_All	86 571 minus strand unnamed protein product [Vitis vinifera]	2.3255	0.01	+	CL4161.Contig1_All	CL4161.Contig1_All	-0.4402	1.4971e-40
CL6681.Contig1_All	409 1866 monodehydroascorbate reductase [Picrorhiza kurrooa] >CL6681.Contig2_All 303 1760 monodehydroascorbate reductase [Picrorhiza kurrooa]	1.428	0.01	+	CL6681.Contig1_All	CL6681.Contig1_All	-0.1999	0.0052193
CL4691.Contig1_All	106 561 PREDICTED: thioredoxin Y1, chloroplastic [Vitis vinifera] >gi|296081192|emb|CBI18218.3| unnamed protein product [Vitis vinifera]	0.822	0.01	-	CL4691.Contig1_All	CL4691.Contig1_All	-0.0996	0.24063
CL7032.Contig1_All	66 551 minus strand thioredoxin-dependent peroxidase [Plantago major]	1.312	0.01	+	CL7032.Contig1_All	CL7032.Contig1_All	0.9124	1.6375e-120
Unigene20961_All	32 940 minus strand PREDICTED: UPF0176 protein Pput_3956 [Vitis vinifera] >gi|296083867|emb|CBI24255.3| unnamed protein product [Vitis vinifera]	0.718	0.01	-	Unigene20961_All	Unigene20961_All	-0.4457	5.265e-07
Unigene10224_All	346 906 PREDICTED: adenine phosphoribosyltransferase 1, chloroplastic-like [Glycine max]	1.389	0.01	+	Unigene10224_All	Unigene10224_All	-0.2952	1.4724e-09
Unigene18949_All	125 1537 minus strand PREDICTED: serine hydroxymethyltransferase 1 [Vitis vinifera]	3.37	0.01	+	Unigene18949_All	Unigene18949_All	0.8636	7.9537e-141
CL3682.Contig2_All	50 1348 minus strand Aspartic proteinase nepenthesin-1 precursor, putative [Ricinus communis] >gi|223548055|gb|EEF49547.1| Aspartic proteinase nepenthesin-1 precursor, putative [Ricinus communis]	0.635	0.01	-	CL3682.Contig2_All	CL3682.Contig2_All	-0.5129	6.1085e-23
Unigene5918_All	177 992 minus strand PREDICTED: uncharacterized protein DDB_G0288155-like [Glycine max]	1.2985	0.01	+	Unigene5918_All	Unigene5918_All	-0.4945	2.6069e-11
CL10349.Contig2_All	72 680 minus strand PREDICTED: 30S ribosomal protein S6 alpha, chloroplastic [Vitis vinifera]	1.6585	0.01	+	CL10349.Contig2_All	CL10349.Contig2_All	-0.5396	7.485e-47
Unigene5045_All	118 2472 minus strand oligopeptidase A, putative [Ricinus communis] >gi|223533399|gb|EEF35149.1| oligopeptidase A, putative [Ricinus communis]	1.32	0.01	+	Unigene5045_All	Unigene5045_All	-0.2578	3.7446e-14
Unigene3725_All	104 547 minus strand PREDICTED: MLP-like protein 423 [Vitis vinifera] >gi|296086515|emb|CBI32104.3| unnamed protein product [Vitis vinifera]	0.725	0.01	-	Unigene3725_All	Unigene3725_All	-0.632	1.2387e-11
CL4246.Contig2_All	61 642 minus strand 60S ribosomal protein l9 [Cucumis melo subsp. melo]	1.5625	0.01	+	CL4246.Contig2_All	CL4246.Contig2_All	-0.3171	1.6344e-12
Unigene18846_All	95 865 minus strand PREDICTED: 50S ribosomal protein L5, chloroplastic [Vitis vinifera] >gi|297745362|emb|CBI40442.3| unnamed protein product [Vitis vinifera]	1.812	0.01	+	Unigene18846_All	Unigene18846_All	-0.4231	1.0575e-42
Unigene12466_All	63 1130 photosystem II protein D1 [Phaseolus vulgaris]	1.5475	0.01	+	Unigene12466_All	Unigene12466_All	0.6494	2.4761e-13
CL7325.Contig2_All	79 765 minus strand 60S ribosomal protein L6, putative [Ricinus communis] >gi|223547690|gb|EEF49183.1| 60S ribosomal protein L6, putative [Ricinus communis]	1.5	0.01	+	CL7325.Contig2_All	CL7325.Contig2_All	-0.5199	8.6864e-62
CL8203.Contig1_All	833 1045 minus strand unnamed protein product [Vitis vinifera]	0.519	0.01	-	CL8203.Contig1_All	CL8203.Contig1_All	-0.5415	7.6464e-05
CL9828.Contig1_All	114 1721 minus strand PS60 [Nicotiana tabacum]	1.4135	0.01	+	CL9828.Contig1_All	CL9828.Contig1_All	0.9661	5.5022e-22
CL302.Contig2_All	139 1407 PREDICTED: 26S proteasome non-ATPase regulatory subunit 11 [Vitis vinifera] >gi|147800876|emb|CAN73333.1| hypothetical protein VITISV_035135 [Vitis vinifera]	1.4285	0.01	+	CL302.Contig2_All	CL302.Contig2_All	-0.2382	0.00032978
CL3509.Contig2_All	92 2368 minus strand PREDICTED: 6-phosphofructo-2-kinase/fructose-2,6-biphosphatase 3 [Vitis vinifera] >gi|297745867|emb|CBI15923.3| unnamed protein product [Vitis vinifera] >CL3509.Contig3_All 92 2368 minus strand PREDICTED: 6-phosphofructo	0.66	0.01	-	CL3509.Contig2_All	CL3509.Contig2_All	-0.6749	3.6355e-07
CL11262.Contig1_All	286 873 minus strand predicted protein [Populus trichocarpa] >gi|222858897|gb|EEE96444.1| predicted protein [Populus trichocarpa] >CL11262.Contig2_All 309 896 minus strand predicted protein [Populus trichocarpa] >gi|222858897|gb|EEE96444.1|	0.64	0.01	-	CL11262.Contig1_All	CL11262.Contig1_All	0.5086	1.7275e-28
Unigene3844_All	105 644 30S ribosomal protein S20, putative [Ricinus communis] >gi|223528058|gb|EEF30134.1| 30S ribosomal protein S20, putative [Ricinus communis]	2.361	0.01	+	Unigene3844_All	Unigene3844_All	-0.7036	3.9128e-124
CL3474.Contig1_All	108 524 minus strand PREDICTED: actin-depolymerizing factor 2-like isoform 1 [Vitis vinifera] >gi|359478986|ref|XP_003632201.1| PREDICTED: actin-depolymerizing factor 2-like isoform 2 [Vitis vinifera]	1.204	0.01	+	CL3474.Contig1_All	CL3474.Contig1_All	-0.8644	1.3202e-61
CL7005.Contig1_All	49 1011 bacterial-induced class III peroxidase [Gossypium hirsutum]	0.842	0.01	-	CL7005.Contig1_All	CL7005.Contig1_All	0.3889	0.089142
CL3489.Contig1_All	184 528 minus strand unknown [Lotus japonicus] >gi|388509712|gb|AFK42922.1| unknown [Lotus japonicus] >CL3489.Contig2_All 184 528 minus strand unknown [Lotus japonicus] >gi|388509712|gb|AFK42922.1| unknown [Lotus japonicus]	1.319	0.01	+	CL3489.Contig1_All	CL3489.Contig1_All	-0.3795	0.00025602
CL214.Contig4_All	120 599 minus strand putative glycine-rich RNA-binding protein 2 [Catharanthus roseus]	0.8495	0.01	-	CL214.Contig4_All	CL214.Contig4_All	-0.9347	1.7564e-237
CL4141.Contig1_All	267 953 minus strand putative photosystem I subunit III precursor [Nicotiana tabacum] >CL4141.Contig2_All 267 953 minus strand putative photosystem I subunit III precursor [Nicotiana tabacum]	2.258	0.01	+	CL4141.Contig1_All	CL4141.Contig1_All	0.618	0
Unigene14556_All	170 1201 minus strand psbB gene product (chloroplast) [Sesamum indicum] >gi|347448321|gb|AEO92732.1| photosystem II 47 kDa protein (chloroplast) [Sesamum indicum]	1.5445	0.01	+	Unigene14556_All	Unigene14556_All	0.755	0.00056642
CL6734.Contig1_All	104 973 acetyl-CoA carboxylase BCCP subunit [Jatropha curcas]	0.5745	0.01	-	CL6734.Contig1_All	CL6734.Contig1_All	-0.5258	2.7069e-18
Unigene4409_All	174 680 uncharacterized protein LOC100306136 [Glycine max]	0.886	0.01	-	Unigene4409_All	Unigene4409_All	-0.6112	1.4876e-05
CL2443.Contig2_All	148 582 minus strand eif-1a, putative [Ricinus communis] >gi|223531592|gb|EEF33420.1| eif-1a, putative [Ricinus communis]	1.8525	0.01	+	CL2443.Contig2_All	CL2443.Contig2_All	-0.2564	3.4528e-17
CL9132.Contig3_All	93 1391 minus strand monodehydroascorbate reductase [Acanthus ebracteatus] >CL9132.Contig4_All 93 1391 minus strand monodehydroascorbate reductase [Acanthus ebracteatus]	2.163	0.01	+	CL9132.Contig3_All	CL9132.Contig3_All	-0.0448	0.6396
CL4632.Contig1_All	237 1325 minus strand chloroplast ferredoxin-NADP+ oxidoreductase precursor [Capsicum annuum] >CL4632.Contig2_All 925 2013 minus strand chloroplast ferredoxin-NADP+ oxidoreductase precursor [Capsicum annuum]	1.466	0.01	+	CL4632.Contig1_All	CL4632.Contig1_All	0.193	1.9567e-27
Unigene21405_All	27 518 minus strand acetylajmalan acetylesterase [Striga asiatica]	1.471	0.01	+	Unigene21405_All	Unigene21405_All	2.2189	0.0055362
CL1351.Contig2_All	254 832 NtSar1 protein-like [Solanum tuberosum]	1.6505	0.01	+	CL1351.Contig2_All	CL1351.Contig2_All	-0.0698	0.6795
CL1225.Contig2_All	229 1251 TGB12K interacting protein 2 [Nicotiana tabacum]	0.791	0.01	-	CL1225.Contig2_All	CL1225.Contig2_All	0.1895	1.8189e-07
Unigene3901_All	160 663 translationally controlled tumor protein [Salvia miltiorrhiza]	1.5815	0.01	+	Unigene3901_All	Unigene3901_All	-0.0411	0.00372
CL7577.Contig1_All	112 1254 minus strand PREDICTED: uncharacterized protein LOC100260374 [Vitis vinifera]	1.311	0.01	+	CL7577.Contig1_All	CL7577.Contig1_All	0.5511	0.00011214
CL10475.Contig1_All	161 496 mitochondrial cytochrome c [Vitis vinifera]	1.2585	0.01	+	CL10475.Contig1_All	CL10475.Contig1_All	0.4668	0.00027116
CL6484.Contig1_All	268 1071 minus strand conserved hypothetical protein [Ricinus communis] >gi|223529720|gb|EEF31660.1| conserved hypothetical protein [Ricinus communis]	1.361	0.01	+	CL6484.Contig1_All	CL6484.Contig1_All	0.4881	3.412e-10
CL974.Contig1_All	94 1536 PREDICTED: uncharacterized protein LOC100254138 [Vitis vinifera] >CL974.Contig2_All 162 1604 minus strand PREDICTED: uncharacterized protein LOC100254138 [Vitis vinifera]	0.7975	0.01	-	CL974.Contig1_All	CL974.Contig1_All	-0.0608	0.55717
Unigene3606_All	88 441 unnamed protein product [Vitis vinifera]	0.6445	0.01	-	Unigene3606_All	Unigene3606_All	-0.1616	5.7151e-07
CL11175.Contig1_All	45 539 predicted protein [Populus trichocarpa] >gi|222852109|gb|EEE89656.1| predicted protein [Populus trichocarpa]	0.814	0.01	-	CL11175.Contig1_All	CL11175.Contig1_All	-0.1116	0.58818
Unigene8103_All	135 1073 minus strand hydroxyphenylpyruvate reductase [Perilla frutescens]	1.4335	0.01	+	Unigene8103_All	Unigene8103_All	-0.3801	7.3767e-10
CL10009.Contig1_All	362 1183 minus strand PREDICTED: uncharacterized protein LOC100253997 [Vitis vinifera] >gi|302141968|emb|CBI19171.3| unnamed protein product [Vitis vinifera]	0.5965	0.01	-	CL10009.Contig1_All	CL10009.Contig1_All	0.2555	0.24147
CL3215.Contig1_All	109 609 unknown [Salvia miltiorrhiza]	0.7885	0.01	-	CL3215.Contig1_All	CL3215.Contig1_All	-0.6004	6.3061e-47
CL2085.Contig2_All	147 2225 PREDICTED: ATP-dependent zinc metalloprotease FTSH 2, chloroplastic-like [Vitis vinifera]	1.3365	0.01	+	CL2085.Contig2_All	CL2085.Contig2_All	0.2655	5.035e-18
Unigene62_All	63 2264 minus strand serine protease [Coffea arabica]	0.6535	0.01	-	Unigene62_All	Unigene62_All	0.309	0.14488
CL9325.Contig2_All	239 886 minus strand unknown [Populus trichocarpa]	1.186	0.01	+	CL9325.Contig2_All	CL9325.Contig2_All	0.8587	0
CL8320.Contig2_All	140 559 minus strand unknown [Lotus japonicus]	0.7215	0.01	-	CL8320.Contig2_All	CL8320.Contig2_All	-0.1758	0.001354
CL11340.Contig1_All	167 964 minus strand unnamed protein product [Vitis vinifera] >CL11340.Contig2_All 167 964 minus strand unnamed protein product [Vitis vinifera]	1.175	0.01	+	CL11340.Contig1_All	CL11340.Contig1_All	0.2753	2.6431e-19
Unigene1651_All	222 737 conserved hypothetical protein [Ricinus communis] >gi|223531151|gb|EEF32999.1| conserved hypothetical protein [Ricinus communis]	0.8155	0.01	-	Unigene1651_All	Unigene1651_All	-0.9401	1.2802e-116
Unigene14444_All	64 735 minus strand unnamed protein product [Vitis vinifera]	1.384	0.01	+	Unigene14444_All	Unigene14444_All	-0.1247	0.32695
Unigene5970_All	82 831 Proteasome subunit alpha type [Medicago truncatula] >gi|355498385|gb|AES79588.1| Proteasome subunit alpha type [Medicago truncatula]	0.8015	0.01	-	Unigene5970_All	Unigene5970_All	-0.6471	1.2427e-12
CL2172.Contig1_All	74 562 minus strand PREDICTED: putative gamma-glutamylcyclotransferase At3g02910-like [Vitis vinifera] >CL2172.Contig2_All 74 562 minus strand PREDICTED: putative gamma-glutamylcyclotransferase At3g02910-like [Vitis vinifera]	1.173	0.01	+	CL2172.Contig1_All	CL2172.Contig1_All	0.2189	0.58815
CL3157.Contig2_All	176 1360 PREDICTED: proliferation-associated protein 2G4-like [Vitis vinifera] >gi|296081116|emb|CBI18248.3| unnamed protein product [Vitis vinifera]	1.543	0.01	+	CL3157.Contig2_All	CL3157.Contig2_All	-0.499	3.9922e-49
Unigene7921_All	104 469 PREDICTED: 40S ribosomal protein S20-2 isoform 1 [Vitis vinifera] >gi|359490182|ref|XP_003634047.1| PREDICTED: 40S ribosomal protein S20-2 isoform 2 [Vitis vinifera] >gi|147777804|emb|CAN62522.1| hypothetical protein VITISV_002374 [Vitis	4.214	0.01	+	Unigene7921_All	Unigene7921_All	-0.2975	7.1902e-11
CL5383.Contig1_All	105 1208 minus strand PREDICTED: nuclear pore complex protein Nup54-like [Vitis vinifera]	0.771	0.01	-	CL5383.Contig1_All	CL5383.Contig1_All	-0.2961	0.0080497
CL7364.Contig1_All	53 625 minus strand unnamed protein product [Vitis vinifera]	1.6825	0.01	+	CL7364.Contig1_All	CL7364.Contig1_All	-0.2537	5.8301e-06
CL5672.Contig1_All	168 1046 putative red chlorophyll catabolite reductase [Nicotiana tabacum]	1.6775	0.01	+	CL5672.Contig1_All	CL5672.Contig1_All	-0.0502	0.81637
CL8159.Contig1_All	257 2167 PREDICTED: probable inactive receptor kinase At1g48480 [Vitis vinifera]	0.619	0.01	-	CL8159.Contig1_All	CL8159.Contig1_All	0.452	1.4627e-05
CL8398.Contig1_All	37 435 minus strand unnamed protein product [Vitis vinifera]	0.665	0.01	-	CL8398.Contig1_All	CL8398.Contig1_All	-0.0927	0.24403
Unigene1836_All	469 1683 predicted protein [Populus trichocarpa] >gi|222840887|gb|EEE78434.1| predicted protein [Populus trichocarpa]	1.2805	0.01	+	Unigene1836_All	Unigene1836_All	0.8227	0
Unigene16769_All	27 896 PREDICTED: putative oxidoreductase GLYR1 isoform 1 [Vitis vinifera] >gi|147861759|emb|CAN78910.1| hypothetical protein VITISV_032948 [Vitis vinifera] >gi|297736660|emb|CBI25677.3| unnamed protein product [Vitis vinifera]	0.7585	0.01	-	Unigene16769_All	Unigene16769_All	-0.1639	0.0046591
CL1497.Contig1_All	65 1429 uncharacterized protein LOC100806896 [Glycine max]	1.1725	0.01	+	CL1497.Contig1_All	CL1497.Contig1_All	-0.3432	1.6969e-06
CL4389.Contig1_All	136 996 minus strand ascorbate peroxidase [Capsicum frutescens]	1.3825	0.01	+	CL4389.Contig1_All	CL4389.Contig1_All	-0.6972	1.4848e-87
CL6291.Contig2_All	40 1461 predicted protein [Populus trichocarpa] >gi|222850469|gb|EEE88016.1| predicted protein [Populus trichocarpa]	0.7255	0.01	-	CL6291.Contig2_All	CL6291.Contig2_All	0.4578	0.20355
CL7756.Contig2_All	113 1015 unnamed protein product [Vitis vinifera] >CL7756.Contig3_All 110 1012 unnamed protein product [Vitis vinifera]	2.404	0.01	+	CL7756.Contig2_All	CL7756.Contig2_All	-0.6012	5.9839e-95
CL8106.Contig2_All	155 955 minus strand PREDICTED: uncharacterized protein LOC100267522 [Vitis vinifera]	1.2355	0.01	+	CL8106.Contig2_All	CL8106.Contig2_All	-0.9355	2.7717e-30
CL10617.Contig1_All	73 477 PREDICTED: NADH-cytochrome b5 reductase-like protein [Vitis vinifera] >gi|297738925|emb|CBI28170.3| unnamed protein product [Vitis vinifera]	0.81	0.01	-	CL10617.Contig1_All	CL10617.Contig1_All	0.0459	0.88053
Unigene310_All	159 746 PREDICTED: 40S ribosomal protein S9-2-like [Vitis vinifera] >gi|225456733|ref|XP_002275166.1| PREDICTED: 40S ribosomal protein S9-2-like [Vitis vinifera] >gi|296082890|emb|CBI22191.3| unnamed protein product [Vitis vinifera] >gi|297733997	2.182	0.01	+	Unigene310_All	Unigene310_All	-0.4771	1.1726e-40
CL5976.Contig1_All	239 733 minus strand glutathion peroxidase [Plantago major]	0.7455	0.01	-	CL5976.Contig1_All	CL5976.Contig1_All	-0.095	0.25391
Unigene5397_All	229 858 type II peroxiredoxin 2 [Vitis vinifera]	0.731	0.01	-	Unigene5397_All	Unigene5397_All	0.9447	4.8029e-41
Unigene15023_All	3 485 petA gene product (chloroplast) [Sesamum indicum] >gi|347448308|gb|AEO92719.1| cytochrome f (chloroplast) [Sesamum indicum]	1.3335	0.01	+	Unigene15023_All	Unigene15023_All	0.4819	0.35928
Unigene8106_All	251 1036 hypothetical protein VITISV_002168 [Vitis vinifera]	0.658	0.01	-	Unigene8106_All	Unigene8106_All	-0.8083	1.491e-189
CL6631.Contig2_All	1 312 type II metacaspase [Hevea brasiliensis]	0.6155	0.01	-	CL6631.Contig2_All	CL6631.Contig2_All	0.2596	0.80511
CL3467.Contig2_All	110 829 ribosomal protein L7	1.9215	0.01	+	CL3467.Contig2_All	CL3467.Contig2_All	-0.5948	1.9619e-33
CL9220.Contig3_All	83 868 40S ribosomal protein S2 [Medicago truncatula] >gi|355524971|gb|AET05425.1| 40S ribosomal protein S2 [Medicago truncatula]	1.6585	0.01	+	CL9220.Contig3_All	CL9220.Contig3_All	0.152	0.0029845
CL5098.Contig1_All	117 1358 PREDICTED: 30S ribosomal protein S1, chloroplastic [Vitis vinifera] >gi|296083203|emb|CBI22839.3| unnamed protein product [Vitis vinifera]	0.66	0.01	-	CL5098.Contig1_All	CL5098.Contig1_All	-0.2041	3.7331e-08
Unigene22295_All	142 1617 catalase [Sesamum indicum]	2.058	0.01	+	Unigene22295_All	Unigene22295_All	-0.8473	0
CL10982.Contig1_All	187 939 PREDICTED: pyridoxal biosynthesis protein PDX2-like [Vitis vinifera]	0.781	0.01	-	CL10982.Contig1_All	CL10982.Contig1_All	0.681	5.7474e-05
Unigene16655_All	203 1129 minus strand RecName: Full=33 kDa ribonucleoprotein, chloroplastic; Flags: Precursor >gi|100390|pir||S12111 ribonucleoprotein, 33K, precursor - common tobacco	1.209	0.01	+	Unigene16655_All	Unigene16655_All	-0.361	1.5941e-17
CL3814.Contig1_All	117 686 minus strand RecName: Full=40S ribosomal protein S7 >gi|4128206|gb|AAD03501.1| 40S ribosome protein S7 [Avicennia marina] >Unigene10232_All 192 761 minus strand RecName: Full=40S ribosomal protein S7 >gi|4128206|gb|AAD03501.1| 40S ri	1.6685	0.01	+	CL3814.Contig1_All	CL3814.Contig1_All	-0.5148	1.751e-11
CL2631.Contig1_All	151 1527 minus strand hypothetical protein 111O18.14 [Coffea canephora] >CL2631.Contig2_All 153 1529 minus strand hypothetical protein 111O18.14 [Coffea canephora]	1.576	0.01	+	CL2631.Contig1_All	CL2631.Contig1_All	0.0978	0.1598
Unigene2029_All	88 471 minus strand PREDICTED: probable prefoldin subunit 4 [Vitis vinifera] >gi|296087923|emb|CBI35206.3| unnamed protein product [Vitis vinifera]	1.129	0.01	+	Unigene2029_All	Unigene2029_All	-0.5566	2.4903e-06
CL9000.Contig2_All	79 1002 minus strand phenylcoumaran benzylic ether reductase homolog Fi1 [Forsythia x intermedia]	3.7975	0.01	+	CL9000.Contig2_All	CL9000.Contig2_All	0.4933	4.9218e-06
Unigene3845_All	187 573 unnamed protein product [Vitis vinifera]	1.3595	0.01	+	Unigene3845_All	Unigene3845_All	-0.2933	0.12129
Unigene860_All	116 484 minus strand nuclear transport factor, putative [Ricinus communis] >gi|223545951|gb|EEF47454.1| nuclear transport factor, putative [Ricinus communis]	0.787	0.01	-	Unigene860_All	Unigene860_All	-0.7943	6.2346e-16
Unigene7940_All	210 1199 chloroplast lipocalin [Solanum tuberosum]	0.682	0.01	-	Unigene7940_All	Unigene7940_All	-0.4125	1.7103e-09
Unigene6057_All	71 745 minus strand PREDICTED: heme-binding protein 2 [Vitis vinifera]	0.739	0.01	-	Unigene6057_All	Unigene6057_All	0.631	1.8372e-08
Unigene16744_All	159 800 uncharacterized protein LOC100306051 [Glycine max]	0.8615	0.01	-	Unigene16744_All	Unigene16744_All	-0.4581	4.2038e-17
CL6940.Contig1_All	186 1016 PREDICTED: prohibitin-1, mitochondrial [Vitis vinifera]	1.2075	0.01	+	CL6940.Contig1_All	CL6940.Contig1_All	-0.6138	1.4195e-29
CL341.Contig1_All	478 1083 PREDICTED: glucan endo-1,3-beta-glucosidase 6-like [Vitis vinifera]	0.5835	0.01	-	CL341.Contig1_All	CL341.Contig1_All	-0.7546	7.0998e-23
Unigene18698_All	92 586 ERD15 [Capsicum annuum]	0.77	0.01	-	Unigene18698_All	Unigene18698_All	-0.8284	9.9819e-56
CL9802.Contig1_All	105 998 minus strand predicted protein [Populus trichocarpa] >gi|118484409|gb|ABK94081.1| unknown [Populus trichocarpa] >gi|222859263|gb|EEE96810.1| predicted protein [Populus trichocarpa]	1.284	0.01	+	CL9802.Contig1_All	CL9802.Contig1_All	-0.5964	4.0705e-08
CL2914.Contig2_All	128 922 minus strand PREDICTED: psbP domain-containing protein 3, chloroplastic [Vitis vinifera] >gi|297745601|emb|CBI40766.3| unnamed protein product [Vitis vinifera]	0.7335	0.01	-	CL2914.Contig2_All	CL2914.Contig2_All	-0.0797	0.64052
Unigene20917_All	102 437 PREDICTED: tubulin-specific chaperone A [Vitis vinifera] >gi|147854591|emb|CAN82778.1| hypothetical protein VITISV_011414 [Vitis vinifera] >gi|297734639|emb|CBI16690.3| unnamed protein product [Vitis vinifera]	2.022	0.01	+	Unigene20917_All	Unigene20917_All	-0.5621	5.8453e-09
CL8201.Contig1_All	140 1033 ATP-dependent Clp protease proteolytic subunit, putative [Ricinus communis] >gi|223545753|gb|EEF47257.1| ATP-dependent Clp protease proteolytic subunit, putative [Ricinus communis]	0.7495	0.01	-	CL8201.Contig1_All	CL8201.Contig1_All	-0.3123	3.7799e-14
Unigene20543_All	47 3277 minus strand PREDICTED: presequence protease 2, chloroplastic/mitochondrial-like [Vitis vinifera]	1.324	0.01	+	Unigene20543_All	Unigene20543_All	0.1306	5.9059e-05
CL9462.Contig1_All	298 2289 minus strand PREDICTED: probable NOT transcription complex subunit VIP2-like [Vitis vinifera]	0.7255	0.01	-	CL9462.Contig1_All	CL9462.Contig1_All	-0.6894	1.1139e-10
CL5217.Contig1_All	218 2215 RecName: Full=Luminal-binding protein 5; Short=BiP 5; AltName: Full=78 kDa glucose-regulated protein homolog 5; Short=GRP-78-5; Flags: Precursor >gi|19813|emb|CAA42660.1| luminal binding protein (BiP) [Nicotiana tabacum]	1.535	0.01	+	CL5217.Contig1_All	CL5217.Contig1_All	0.1496	5.331e-06
CL8315.Contig1_All	178 1068 P40-like protein [Solanum tuberosum]	1.2565	0.01	+	CL8315.Contig1_All	CL8315.Contig1_All	-0.5921	1.859e-117
CL9828.Contig2_All	114 1721 minus strand PS60 [Nicotiana tabacum]	1.873	0.01	+	CL9828.Contig2_All	CL9828.Contig2_All	0.5932	3.2765e-30
CL2551.Contig1_All	282 905 minus strand plasma membrane polypeptide [Nicotiana tabacum] >Unigene16761_All 310 933 plasma membrane polypeptide [Nicotiana tabacum]	0.689	0.01	-	CL2551.Contig1_All	CL2551.Contig1_All	0.2088	0.058665
CL9404.Contig2_All	122 1594 minus strand PREDICTED: protein disulfide-isomerase [Vitis vinifera] >gi|302141800|emb|CBI19003.3| unnamed protein product [Vitis vinifera]	1.2665	0.01	+	CL9404.Contig2_All	CL9404.Contig2_All	-0.648	1.6723e-23
CL1610.Contig3_All	82 774 minus strand elongation factor 1-beta, putative [Ricinus communis] >gi|223550315|gb|EEF51802.1| elongation factor 1-beta, putative [Ricinus communis]	0.7745	0.01	-	CL1610.Contig3_All	CL1610.Contig3_All	-0.5447	1.2229e-32
CL8870.Contig4_All	192 2486 minus strand methionine synthase [Orobanche ramosa]	2.302	0.01	+	CL8870.Contig4_All	CL8870.Contig4_All	0.7247	1.3635e-123
CL2788.Contig3_All	217 1629 cysteine protease Cp6 [Actinidia deliciosa]	0.817	0.01	-	CL2788.Contig3_All	CL2788.Contig3_All	-0.565	1.5922e-217
CL10066.Contig1_All	53 667 minus strand RecName: Full=50S ribosomal protein L17, chloroplastic; AltName: Full=CL17; Flags: Precursor >gi|189096138|pdb|3BBO|P Chain P, Homology Model For The Spinach Chloroplast 50s Subunit Fitted To 9.4a Cryo-Em Map Of The 70s Chlor	1.972	0.01	+	CL10066.Contig1_All	CL10066.Contig1_All	0.0171	0.82743
CL624.Contig1_All	93 2327 minus strand transketolase, putative [Ricinus communis] >gi|223548870|gb|EEF50359.1| transketolase, putative [Ricinus communis]	1.393	0.01	+	CL624.Contig1_All	CL624.Contig1_All	0.0902	0.002345
CL1005.Contig1_All	146 1132 minus strand succinyl-CoA ligase [ADP-forming] subunit alpha-2, mitochondrial [Solanum lycopersicum] >gi|75120763|sp|Q6DQL1.1|SUCA2_SOLLC RecName: Full=Succinyl-CoA ligase [ADP-forming] subunit alpha-2, mitochondrial; Short=SlSCoALalpha	1.4015	0.01	+	CL1005.Contig1_All	CL1005.Contig1_All	-0.2583	0.027506
CL10609.Contig1_All	112 567 putative major latex-like protein [Salvia miltiorrhiza] >CL10609.Contig2_All 126 581 minus strand putative major latex-like protein [Salvia miltiorrhiza]	2.1865	0.01	+	CL10609.Contig1_All	CL10609.Contig1_All	-0.5221	1.83e-16
Unigene14999_All	76 1488 minus strand predicted protein [Populus trichocarpa] >gi|222850378|gb|EEE87925.1| predicted protein [Populus trichocarpa]	0.8245	0.01	-	Unigene14999_All	Unigene14999_All	-0.4566	0.012868
CL3467.Contig3_All	98 817 PREDICTED: 60S ribosomal protein L7-4-like [Vitis vinifera] >gi|297735811|emb|CBI18498.3| unnamed protein product [Vitis vinifera]	2.5555	0.01	+	CL3467.Contig3_All	CL3467.Contig3_All	-0.3639	4.0196e-11
CL1870.Contig1_All	287 1135 minus strand conserved hypothetical protein [Ricinus communis] >gi|223529439|gb|EEF31399.1| conserved hypothetical protein [Ricinus communis]	1.249	0.01	+	CL1870.Contig1_All	CL1870.Contig1_All	0.6225	7.1568e-132
Unigene4607_All	1 822 actin isoform B [Mimosa pudica]	2.428	0.01	+	Unigene4607_All	Unigene4607_All	-0.7314	1.5518e-25
CL8126.Contig1_All	241 1299 PREDICTED: putative oxidoreductase GLYR1-like [Vitis vinifera]	0.661	0.01	-	CL8126.Contig1_All	CL8126.Contig1_All	-0.7978	1.1818e-10
Unigene12537_All	174 1352 minus strand PREDICTED: coproporphyrinogen-III oxidase, chloroplastic-like [Vitis vinifera]	1.1895	0.01	+	Unigene12537_All	Unigene12537_All	-0.3259	1.1942e-21
Unigene3723_All	89 451 minus strand MAF1 [Solanum chacoense]	0.8855	0.01	-	Unigene3723_All	Unigene3723_All	0.2584	0.058815
CL2061.Contig4_All	289 1452 minus strand PREDICTED: LOW QUALITY PROTEIN: translation initiation factor IF-2, chloroplastic-like [Vitis vinifera] >CL2061.Contig6_All 510 1673 minus strand PREDICTED: LOW QUALITY PROTEIN: translation initiation factor IF-2, chlor	0.6175	0.01	-	CL2061.Contig4_All	CL2061.Contig4_All	-0.2405	0.031329
CL9680.Contig1_All	155 1651 minus strand unnamed protein product [Vitis vinifera] >CL9680.Contig2_All 106 1602 minus strand unnamed protein product [Vitis vinifera]	1.4595	0.01	+	CL9680.Contig1_All	CL9680.Contig1_All	-0.2901	7.3887e-09
Unigene20151_All	3 389 minus strand glyceraldehyde 3-phosphate dehydrogenase [Nicotiana langsdorffii x Nicotiana sanderae]	1.273	0.01	+	Unigene20151_All	Unigene20151_All	-0.2822	0.00087152
CL2451.Contig1_All	140 2104 Xaa-Pro aminopeptidase 2 [Solanum lycopersicum] >gi|15384991|emb|CAC59824.1| Xaa-Pro aminopeptidase 2 [Solanum lycopersicum]	1.468	0.01	+	CL2451.Contig1_All	CL2451.Contig1_All	-0.5677	4.7525e-08
CL11248.Contig2_All	275 550 glutathione S-transferase [Solanum commersonii]	1.565	0.01	+	CL11248.Contig2_All	CL11248.Contig2_All	0.0581	0.28771
CL1058.Contig1_All	108 548 EF hand family protein [Solanum demissum] >CL1058.Contig2_All 108 548 EF hand family protein [Solanum demissum]	0.887	0.01	-	CL1058.Contig1_All	CL1058.Contig1_All	-0.0862	0.54516
CL2753.Contig2_All	194 1054 minus strand unknown [Populus trichocarpa] >gi|118481952|gb|ABK92908.1| unknown [Populus trichocarpa] >gi|118481968|gb|ABK92915.1| unknown [Populus trichocarpa] >gi|118485439|gb|ABK94576.1| unknown [Populus trichocarpa]	0.5815	0.01	-	CL2753.Contig2_All	CL2753.Contig2_All	0.2196	9.4005e-15
Unigene5781_All	32 985 PREDICTED: methionine adenosyltransferase 2 subunit beta-like [Glycine max]	1.3965	0.01	+	Unigene5781_All	Unigene5781_All	-0.4069	0.0013404
CL3317.Contig1_All	75 692 minus strand 60S ribosomal protein L13a, putative [Ricinus communis] >gi|223542703|gb|EEF44240.1| 60S ribosomal protein L13a, putative [Ricinus communis]	1.8065	0.01	+	CL3317.Contig1_All	CL3317.Contig1_All	0.115	0.0028428
Unigene3692_All	28 585 RecName: Full=STS14 protein; Flags: Precursor >gi|11177146|gb|AAG32153.1|U17111_1 pistil-specific; similar to PR-1 proteins, Swiss-Prot Accession Number P11670 [Solanum tuberosum] >gi|1236785|emb|CAA57976.1| sts14 [Solanum tuberosum] >gi|1	0.7605	0.01	-	Unigene3692_All	Unigene3692_All	0.1932	0.098271
CL8437.Contig1_All	123 1889 minus strand putative ketol-acid reductoisomerase [Capsicum annuum] >CL8437.Contig2_All 123 1889 minus strand putative ketol-acid reductoisomerase [Capsicum annuum]	1.3225	0.01	+	CL8437.Contig1_All	CL8437.Contig1_All	-0.4567	8.0874e-79
CL1939.Contig4_All	159 1091 PREDICTED: epoxide hydrolase 2-like [Vitis vinifera] >gi|297742901|emb|CBI35692.3| unnamed protein product [Vitis vinifera]	1.33	0.01	+	CL1939.Contig4_All	CL1939.Contig4_All	0.2219	0.18798
CL4249.Contig4_All	86 1471 minus strand PREDICTED: probable polygalacturonase [Vitis vinifera]	0.5575	0.01	-	CL4249.Contig4_All	CL4249.Contig4_All	-0.9461	7.0302e-127
Unigene14552_All	53 397 minus strand unknown [Lotus japonicus]	0.69	0.01	-	Unigene14552_All	Unigene14552_All	-0.6086	7.9949e-18
CL7312.Contig2_All	126 1169 predicted protein [Populus trichocarpa] >gi|222872154|gb|EEF09285.1| predicted protein [Populus trichocarpa]	0.6255	0.01	-	CL7312.Contig2_All	CL7312.Contig2_All	-0.2408	0.04442
Unigene5827_All	252 554 PREDICTED: uncharacterized protein LOC100241624 [Vitis vinifera] >gi|296087204|emb|CBI33578.3| unnamed protein product [Vitis vinifera]	0.6805	0.01	-	Unigene5827_All	Unigene5827_All	-0.3038	1.5492e-05
Unigene10363_All	151 1560 PREDICTED: glutamate-1-semialdehyde 2,1-aminomutase, chloroplastic [Vitis vinifera] >gi|147861754|emb|CAN83169.1| hypothetical protein VITISV_021914 [Vitis vinifera]	0.7665	0.01	-	Unigene10363_All	Unigene10363_All	-0.3624	1.52e-41
CL11314.Contig1_All	175 1137 PREDICTED: omega-amidase NIT2-like [Vitis vinifera] >CL11314.Contig2_All 175 1137 PREDICTED: omega-amidase NIT2-like [Vitis vinifera]	1.6495	0.01	+	CL11314.Contig1_All	CL11314.Contig1_All	-0.4377	8.006e-05
CL3392.Contig3_All	195 725 minus strand predicted protein [Populus trichocarpa] >gi|222861009|gb|EEE98551.1| predicted protein [Populus trichocarpa]	2.1045	0.01	+	CL3392.Contig3_All	CL3392.Contig3_All	0.1917	2.779e-16
CL4331.Contig2_All	638 1921 minus strand serine/threonine protein phosphatase 2a regulatory subunit A, putative [Ricinus communis] >gi|223531417|gb|EEF33251.1| serine/threonine protein phosphatase 2a regulatory subunit A, putative [Ricinus communis]	1.364	0.01	+	CL4331.Contig2_All	CL4331.Contig2_All	-0.3308	1.1191e-11
CL8365.Contig1_All	113 604 hypothetical protein [Camellia sinensis]	1.4315	0.01	+	CL8365.Contig1_All	CL8365.Contig1_All	0.3614	2.6432e-13
Unigene3891_All	185 1156 minus strand PREDICTED: uncharacterized protein LOC100264831 [Vitis vinifera] >gi|296088326|emb|CBI36771.3| unnamed protein product [Vitis vinifera]	1.2785	0.01	+	Unigene3891_All	Unigene3891_All	-0.4925	0.00010359
CL7094.Contig1_All	406 2229 PREDICTED: ATP-citrate synthase beta chain protein 2 [Vitis vinifera] >gi|296083242|emb|CBI22878.3| unnamed protein product [Vitis vinifera]	1.4065	0.01	+	CL7094.Contig1_All	CL7094.Contig1_All	0.3587	2.2714e-12
Unigene6743_All	158 943 predicted protein [Populus trichocarpa] >gi|222854877|gb|EEE92424.1| predicted protein [Populus trichocarpa]	0.4905	0.01	-	Unigene6743_All	Unigene6743_All	0.0557	0.9037
Unigene13490_All	232 1998 PREDICTED: probably inactive leucine-rich repeat receptor-like protein kinase At2g25790-like [Vitis vinifera]	0.7735	0.01	-	Unigene13490_All	Unigene13490_All	-0.9644	2.865e-09
Unigene1632_All	73 741 PREDICTED: thylakoid lumenal 16.5 kDa protein, chloroplastic isoform 1 [Vitis vinifera] >gi|297738978|emb|CBI28223.3| unnamed protein product [Vitis vinifera]	1.2715	0.01	+	Unigene1632_All	Unigene1632_All	0.1459	0.0036441
CL474.Contig1_All	56 2167 minus strand PREDICTED: HIPL1 protein-like [Vitis vinifera]	0.696	0.01	-	CL474.Contig1_All	CL474.Contig1_All	-1.0035	0.0056374
CL3813.Contig2_All	27 956 minus strand PREDICTED: cytochrome c1-1, heme protein, mitochondrial-like [Vitis vinifera] >gi|296090253|emb|CBI40072.3| unnamed protein product [Vitis vinifera]	1.454	0.01	+	CL3813.Contig2_All	CL3813.Contig2_All	0.3809	1.5391e-06
CL3624.Contig3_All	257 337 minus strand unknown [Lotus japonicus]	0.586	0.01	-	CL3624.Contig3_All	CL3624.Contig3_All	-0.2956	0.77104
Unigene6121_All	150 1346 unknown [Populus trichocarpa]	3.1365	0.01	+	Unigene6121_All	Unigene6121_All	-0.426	7.3939e-20
CL2262.Contig4_All	163 579 minus strand RecName: Full=Photosystem I reaction center subunit IV B, chloroplastic; Short=PSI-E B; Contains: RecName: Full=Photosystem I reaction center subunit IV B isoform 2; Flags: Precursor >gi|632724|gb|AAB31705.1| photosystem I s	0.762	0.01	-	CL2262.Contig4_All	CL2262.Contig4_All	0.7638	0
Unigene13491_All	171 1100 minus strand putative pyridoxine biosynthesis protein isoform A [Nicotiana tabacum] >gi|46399271|gb|AAS92256.1| putative pyridoxine biosynthesis protein isoform B [Nicotiana tabacum]	0.89	0.01	-	Unigene13491_All	Unigene13491_All	0.2874	4.9222e-07
CL3302.Contig2_All	81 1175 minus strand acetylajmalan acetylesterase [Striga asiatica]	0.425	0.01	-	CL3302.Contig2_All	CL3302.Contig2_All	0.3601	0.015281
CL6591.Contig1_All	71 505 minus strand predicted protein [Populus trichocarpa] >gi|222867824|gb|EEF04955.1| predicted protein [Populus trichocarpa]	0.7995	0.01	-	CL6591.Contig1_All	CL6591.Contig1_All	-0.1952	0.0078751
CL7756.Contig1_All	36 932 ribosomal protein L5, putative [Ricinus communis] >gi|223535822|gb|EEF37483.1| ribosomal protein L5, putative [Ricinus communis]	2.9135	0.01	+	CL7756.Contig1_All	CL7756.Contig1_All	-0.553	4.0005e-60
CL5928.Contig2_All	563 685 minus strand unnamed protein product [Vitis vinifera]	2.467	0.01	+	CL5928.Contig2_All	CL5928.Contig2_All	-0.1765	0.13499
Unigene16763_All	161 907 minus strand PREDICTED: proteasome subunit alpha type-3 [Vitis vinifera] >gi|147805763|emb|CAN65016.1| hypothetical protein VITISV_034262 [Vitis vinifera] >gi|297741727|emb|CBI32859.3| unnamed protein product [Vitis vinifera]	1.3395	0.01	+	Unigene16763_All	Unigene16763_All	0.1625	0.016523
Unigene3708_All	107 1243 unnamed protein product [Thellungiella halophila]	1.5525	0.01	+	Unigene3708_All	Unigene3708_All	0.716	3.9361e-177
CL10392.Contig3_All	113 1642 minus strand PREDICTED: lysosomal Pro-X carboxypeptidase [Vitis vinifera] >gi|296085719|emb|CBI29519.3| unnamed protein product [Vitis vinifera]	1.424	0.01	+	CL10392.Contig3_All	CL10392.Contig3_All	-0.2675	0.17507
CL8320.Contig1_All	140 640 minus strand PREDICTED: glycine cleavage system H protein, mitochondrial isoform 1 [Vitis vinifera] >gi|297742112|emb|CBI33899.3| unnamed protein product [Vitis vinifera]	0.823	0.01	-	CL8320.Contig1_All	CL8320.Contig1_All	0.029	0.27165
CL6585.Contig1_All	51 1913 minus strand RecName: Full=NAD-dependent malic enzyme 62 kDa isoform, mitochondrial; Short=NAD-ME; Flags: Precursor >gi|438249|emb|CAA80559.1| malate dehydrogenase [Solanum tuberosum]	1.239	0.01	+	CL6585.Contig1_All	CL6585.Contig1_All	-0.4166	1.6348e-17
Unigene4614_All	79 567 PREDICTED: uncharacterized protein LOC100254752 [Vitis vinifera]	0.713	0.01	-	Unigene4614_All	Unigene4614_All	-0.9055	5.6319e-37
CL10462.Contig1_All	112 1212 minus strand 4-nitrophenylphosphatase, putative [Ricinus communis] >gi|223545844|gb|EEF47347.1| 4-nitrophenylphosphatase, putative [Ricinus communis] >CL10462.Contig2_All 112 1212 minus strand 4-nitrophenylphosphatase, putative [Ric	1.562	0.01	+	CL10462.Contig1_All	CL10462.Contig1_All	0.8704	3.3665e-77
CL3957.Contig1_All	639 1022 PREDICTED: protein TIC 40, chloroplastic [Vitis vinifera] >gi|296089465|emb|CBI39284.3| unnamed protein product [Vitis vinifera]	0.6535	0.01	-	CL3957.Contig1_All	CL3957.Contig1_All	-0.3124	0.019546
CL10498.Contig1_All	220 1338 minus strand PREDICTED: ATP synthase gamma chain, chloroplastic-like isoform 1 [Glycine max] >gi|356548955|ref|XP_003542864.1| PREDICTED: ATP synthase gamma chain, chloroplastic-like isoform 2 [Glycine max] >gi|356548957|ref|XP_00354286	1.2875	0.01	+	CL10498.Contig1_All	CL10498.Contig1_All	0.0357	0.31166
CL3346.Contig3_All	128 1099 fructokinase, putative [Ricinus communis] >gi|223526803|gb|EEF29025.1| fructokinase, putative [Ricinus communis]	1.3845	0.01	+	CL3346.Contig3_All	CL3346.Contig3_All	-0.0455	0.68045
CL8870.Contig2_All	187 2481 minus strand methionine synthase [Orobanche ramosa]	1.317	0.01	+	CL8870.Contig2_All	CL8870.Contig2_All	0.3751	2.0742e-37
CL3175.Contig1_All	147 2756 PREDICTED: puromycin-sensitive aminopeptidase [Vitis vinifera] >gi|296081675|emb|CBI20680.3| unnamed protein product [Vitis vinifera]	1.597	0.01	+	CL3175.Contig1_All	CL3175.Contig1_All	0.093	0.3863
CL3698.Contig1_All	78 824 minus strand predicted protein [Populus trichocarpa] >gi|118482123|gb|ABK92992.1| unknown [Populus trichocarpa] >gi|222847450|gb|EEE84997.1| predicted protein [Populus trichocarpa]	2.4845	0.01	+	CL3698.Contig1_All	CL3698.Contig1_All	-0.2615	1.463e-16
Unigene5791_All	51 566 minus strand predicted protein [Populus trichocarpa] >gi|118481352|gb|ABK92619.1| unknown [Populus trichocarpa] >gi|118483196|gb|ABK93502.1| unknown [Populus trichocarpa] >gi|222850144|gb|EEE87691.1| predicted protein [Populus trichocarpa	0.7475	0.01	-	Unigene5791_All	Unigene5791_All	-0.6853	4.1319e-283
Unigene16690_All	79 1305 PREDICTED: fructose-1,6-bisphosphatase, chloroplastic-like [Glycine max]	1.422	0.01	+	Unigene16690_All	Unigene16690_All	0.5949	4.5782e-187
Unigene16575_All	64 1131 PREDICTED: GDSL esterase/lipase At5g08460 [Vitis vinifera] >gi|296084819|emb|CBI27701.3| unnamed protein product [Vitis vinifera]	1.2495	0.01	+	Unigene16575_All	Unigene16575_All	0.5027	0.0046282
Unigene5916_All	216 992 PREDICTED: uncharacterized protein LOC100267182 [Vitis vinifera]	1.312	0.01	+	Unigene5916_All	Unigene5916_All	-0.12	0.043603
CL4756.Contig3_All	131 568 minus strand unknown [Lotus japonicus]	1.1475	0.01	+	CL4756.Contig3_All	CL4756.Contig3_All	-0.3792	4.1049e-09
CL4935.Contig1_All	206 1249 minus strand predicted protein [Populus trichocarpa] >gi|222854588|gb|EEE92135.1| predicted protein [Populus trichocarpa] >CL4935.Contig2_All 211 1254 predicted protein [Populus trichocarpa] >gi|222854588|gb|EEE92135.1| predicted pro	1.6235	0.01	+	CL4935.Contig1_All	CL4935.Contig1_All	0.3711	0.0013719
CL4832.Contig2_All	322 1431 PREDICTED: hsp70-binding protein 1-like [Vitis vinifera] >CL4832.Contig3_All 114 1223 PREDICTED: hsp70-binding protein 1-like [Vitis vinifera]	0.894	0.01	-	CL4832.Contig2_All	CL4832.Contig2_All	-0.2298	0.19744
Unigene1959_All	111 362 PREDICTED: mitochondrial import inner membrane translocase subunit Tim13 [Vitis vinifera] >gi|297742475|emb|CBI34624.3| unnamed protein product [Vitis vinifera]	1.305	0.01	+	Unigene1959_All	Unigene1959_All	-0.3067	0.080021
CL535.Contig7_All	420 1436 nectar protein 1 [Jacaranda mimosifolia]	0.6435	0.01	-	CL535.Contig7_All	CL535.Contig7_All	-0.2465	0.10894
CL1010.Contig1_All	181 1623 minus strand PREDICTED: UDP-sulfoquinovose synthase, chloroplastic [Vitis vinifera]	1.2855	0.01	+	CL1010.Contig1_All	CL1010.Contig1_All	-0.6925	1.7702e-45
CL1996.Contig1_All	173 2446 glycerophosphodiesterase-like protein [Nicotiana tabacum]	0.745	0.01	-	CL1996.Contig1_All	CL1996.Contig1_All	-0.2234	0.0016804
CL8678.Contig5_All	249 1544 minus strand glutamine synthetase [Avicennia marina]	0.855	0.01	-	CL8678.Contig5_All	CL8678.Contig5_All	-0.3366	9.9549e-87
Unigene21047_All	137 367 minus strand conserved hypothetical protein [Ricinus communis] >gi|223534198|gb|EEF35914.1| conserved hypothetical protein [Ricinus communis] >Unigene35825_All 132 362 minus strand conserved hypothetical protein [Ricinus communis] >g	0.793	0.01	-	Unigene21047_All	Unigene21047_All	-0.8263	2.4676e-12
Unigene15286_All	619 1449 minus strand RecName: Full=Photosystem II CP43 chlorophyll apoprotein; AltName: Full=PSII 43 kDa protein; AltName: Full=Photosystem II 44 kDa reaction center protein; AltName: Full=Protein CP-43; AltName: Full=Protein P6; Flags: Precurs	1.743	0.01	+	Unigene15286_All	Unigene15286_All	0.7099	0.039028
CL4949.Contig2_All	359 1540 minus strand peptidyl-prolyl cis-trans isomerase, putative [Ricinus communis] >gi|223543356|gb|EEF44887.1| peptidyl-prolyl cis-trans isomerase, putative [Ricinus communis]	0.783	0.01	-	CL4949.Contig2_All	CL4949.Contig2_All	0.4087	3.1991e-38
Unigene21003_All	677 958 PREDICTED: lactoylglutathione lyase [Vitis vinifera] >gi|302144130|emb|CBI23235.3| unnamed protein product [Vitis vinifera]	2.3465	0.01	+	Unigene21003_All	Unigene21003_All	-0.3074	3.7206e-08
CL2308.Contig2_All	136 780 cytochrome b6 [Eucalyptus globulus subsp. globulus] >gi|167391836|ref|YP_001671713.1| cytochrome b6 [Carica papaya] >gi|309322476|ref|YP_003933990.1| cytochrome b6 [Eucalyptus grandis] >gi|122219166|sp|Q49KW8.1|CYB6_EUCGG RecName: Full=Cy	1.433	0.01	+	CL2308.Contig2_All	CL2308.Contig2_All	0.8231	0.0271
Unigene3815_All	143 952 minus strand conserved hypothetical protein [Ricinus communis] >gi|223527699|gb|EEF29806.1| conserved hypothetical protein [Ricinus communis]	0.873	0.01	-	Unigene3815_All	Unigene3815_All	0.648	1.5711e-14
CL190.Contig1_All	158 640 minus strand hypothetical protein VITISV_028080 [Vitis vinifera]	0.5015	0.01	-	CL190.Contig1_All	CL190.Contig1_All	-0.8737	7.9297e-31
Unigene7975_All	155 1315 minus strand PREDICTED: uroporphyrinogen decarboxylase, chloroplastic-like [Vitis vinifera] >gi|297736517|emb|CBI25388.3| unnamed protein product [Vitis vinifera]	1.2015	0.01	+	Unigene7975_All	Unigene7975_All	0.7377	4.3394e-215
CL10991.Contig1_All	57 695 minus strand PREDICTED: peptide methionine sulfoxide reductase B3, chloroplastic-like [Vitis vinifera]	0.768	0.01	-	CL10991.Contig1_All	CL10991.Contig1_All	0.5533	1.8245e-12
CL4487.Contig4_All	2311 3693 PREDICTED: uncharacterized protein LOC100854676 [Vitis vinifera]	0.7395	0.01	-	CL4487.Contig4_All	CL4487.Contig4_All	-0.0045	0.96159
CL6937.Contig3_All	103 831 minus strand Os11g0312400 [Oryza sativa Japonica Group] >gi|585338|sp|Q08480.1|KAD2_ORYSJ RecName: Full=Adenylate kinase B; Short=AK B; AltName: Full=ATP-AMP transphosphorylase B >gi|391879|dbj|BAA01181.1| adenylate kinase-b [Oryza sativ	1.336	0.01	+	CL6937.Contig3_All	CL6937.Contig3_All	-0.5026	1.9383e-06
CL9546.Contig1_All	115 2973 PREDICTED: clathrin interactor EPSIN 2-like [Vitis vinifera]	0.746	0.01	-	CL9546.Contig1_All	CL9546.Contig1_All	-0.1665	0.034963
CL8763.Contig1_All	185 1423 hypothetical protein VITISV_040122 [Vitis vinifera]	1.512	0.01	+	CL8763.Contig1_All	CL8763.Contig1_All	-0.3772	1.2639e-28
CL10097.Contig2_All	346 1428 minus strand DRT100 [Populus deltoides]	0.6345	0.01	-	CL10097.Contig2_All	CL10097.Contig2_All	0.0795	0.082988
CL10863.Contig2_All	138 761 40S ribosomal protein S5 [Capsicum annuum]	1.7225	0.01	+	CL10863.Contig2_All	CL10863.Contig2_All	-0.6283	2.7482e-124
